# Supplementary material for: Distribution and Influences on Butterfly Diversity in Urban Park Green Spaces: A Case Study of Harbin, China
Source: Ecol Evol. 2025 Jun 12;15(6):e71554. doi: 10.1002/ece3.71554 (PMC12162359; doi:10.1002/ece3.71554)
Supplement: Supplementary file 3 — Data S1. [file ECE3-15-e71554-s002.xlsx]

## Sheet: Sheet1
Species Name (Latin)	Observation Year	Observation Date	Observation Month	Park	Abbreviation	Habitat	Sample Point Number	Sample Point Name
Pieris melete	2022	2022\05\26	6	Northeast Forestry University Woodland	NEFU	Grasses	（1）	NEFU1
Pieris napi	2022	2022\05\26	6	Northeast Forestry University Woodland	NEFU	Grasses	（1）	NEFU1
Pieris melete	2022	2022\05\26	6	Northeast Forestry University Woodland	NEFU	Grasses	（1）	NEFU1
Anthocharis scolymus	2022	2022\05\26	6	Northeast Forestry University Woodland	NEFU	Grasses	（1）	NEFU1
Pieris napi	2022	2022\05\26	6	Northeast Forestry University Woodland	NEFU	Grasses	（1）	NEFU1
Pieris napi	2022	2022\05\26	6	Northeast Forestry University Woodland	NEFU	Grasses	（1）	NEFU1
Pieris napi	2022	2022\05\26	6	Northeast Forestry University Woodland	NEFU	Grasses	（1）	NEFU1
Pieris melete	2022	2022\05\26	6	Northeast Forestry University Woodland	NEFU	Grasses	（2）	NEFU2
Pieris napi	2022	2022\05\26	6	Northeast Forestry University Woodland	NEFU	Grasses	（2）	NEFU2
Pieris melete	2022	2022\05\26	6	Northeast Forestry University Woodland	NEFU	Grasses	（2）	NEFU2
Pieris rapae	2022	2022\05\26	6	Northeast Forestry University Woodland	NEFU	Grasses	（2）	NEFU2
Pieris napi	2022	2022\05\26	6	Northeast Forestry University Woodland	NEFU	Grasses	（2）	NEFU2
Pieris napi	2022	2022\05\26	6	Northeast Forestry University Woodland	NEFU	Grasses	（2）	NEFU2
Pieris napi	2022	2022\05\26	6	Northeast Forestry University Woodland	NEFU	Grasses	（2）	NEFU2
Pieris melete	2022	2022\05\26	6	Northeast Forestry University Woodland	NEFU	Trees + Grasses	（5）	NEFU5
Pieris napi	2022	2022\05\26	6	Northeast Forestry University Woodland	NEFU	Trees + Grasses	（5）	NEFU5
Pieris napi	2022	2022\05\26	6	Northeast Forestry University Woodland	NEFU	Trees + Grasses	（5）	NEFU5
Anthocharis scolymus	2022	2022\05\26	6	Northeast Forestry University Woodland	NEFU	Unmanaged Area + Trees + Grasses	（9)	NEFU9
Anthocharis scolymus	2022	2022\05\26	6	Northeast Forestry University Woodland	NEFU	Unmanaged Area + Trees + Grasses	（8)	NEFU8
Pieris napi	2022	2022\05\26	6	Northeast Forestry University Woodland	NEFU	Unmanaged Area + Trees + Grasses	（9)	NEFU9
polygonia c-album	2022	2022\05\26	6	Northeast Forestry University Woodland	NEFU	Trees + Grasses	（5)	NEFU5
Pieris melete	2022	2022\05\26	6	Northeast Forestry University Woodland	NEFU	Trees + Grasses	（5）	NEFU5
Pieris napi	2022	2022\05\26	6	Northeast Forestry University Woodland	NEFU	Unmanaged Area + Trees + Shrubs + Grasses	（4）	NEFU4
Pieris napi	2022	2022\05\26	6	Northeast Forestry University Woodland	NEFU	Unmanaged Area + Trees + Shrubs + Grasses	（4）	NEFU4
Pieris napi	2022	2022\05\26	6	Northeast Forestry University Woodland	NEFU	Unmanaged Area + Trees + Grasses	（9）	NEFU9
Pieris napi	2022	2022\05\26	6	Northeast Forestry University Woodland	NEFU	Unmanaged Area + Trees + Grasses	（9）	NEFU9
Pieris napi	2022	2022\05\26	6	Northeast Forestry University Woodland	NEFU	Unmanaged Area + Trees + Grasses	（9）	NEFU9
polygonia c-album	2022	2022\05\26	6	Northeast Forestry University Woodland	NEFU	Unmanaged Area + Trees + Grasses	（9）	NEFU9
polygonia c-album	2022	2022\05\26	6	Northeast Forestry University Woodland	NEFU	Unmanaged Area + Trees + Grasses	（9）	NEFU9
Pieris napi	2022	2022\05\26	6	Northeast Forestry University Woodland	NEFU	Unmanaged Area + Trees + Grasses	（9）	NEFU9
Anthocharis scolymus	2022	2022\05\26	6	Northeast Forestry University Woodland	NEFU	Grasses	（1）	NEFU1
Anthocharis scolymus	2022	2022\05\26	6	Northeast Forestry University Woodland	NEFU	Grasses	（1）	NEFU1
Pieris napi	2022	2022\05\26	6	Northeast Forestry University Woodland	NEFU	Grasses	（2）	NEFU2
Pieris napi	2022	2022\05\26	6	Northeast Forestry University Woodland	NEFU	Grasses	（2）	NEFU2
Pieris napi	2022	2022\05\26	6	Northeast Forestry University Woodland	NEFU	Grasses	（2）	NEFU2
Pieris napi	2022	2022\05\26	6	Northeast Forestry University Woodland	NEFU	Grasses	（2）	NEFU2
Pieris napi	2022	2022\05\26	6	Northeast Forestry University Woodland	NEFU	Grasses	（2）	NEFU2
Pieris rapae	2022	2022\05\26	6	Northeast Forestry University Woodland	NEFU	Grasses	（2）	NEFU2
Pieris rapae	2022	2022\05\26	6	Northeast Forestry University Woodland	NEFU	Grasses	（2）	NEFU2
Pieris melete	2022	2022\05\26	6	Northeast Forestry University Woodland	NEFU	Grasses	（2）	NEFU2
Pieris napi	2022	2022\05\27	6	Northeast Forestry University Woodland	NEFU	Unmanaged Area + Trees + Shrubs + Grasses	（4）	NEFU4
Pieris napi	2022	2022\05\27	6	Northeast Forestry University Woodland	NEFU	Unmanaged Area + Trees + Shrubs + Grasses	（4）	NEFU4
Pieris rapae	2022	2022\05\27	6	Northeast Forestry University Woodland	NEFU	Unmanaged Area + Trees + Shrubs + Grasses	（4）	NEFU4
Pieris napi	2022	2022\05\27	6	Northeast Forestry University Woodland	NEFU	Unmanaged Area + Trees + Shrubs + Grasses	（4）	NEFU4
Pieris melete	2022	2022\05\27	6	Northeast Forestry University Woodland	NEFU	Unmanaged Area + Trees + Shrubs + Grasses	（4）	NEFU4
Anthocharis scolymus	2022	2022\05\27	6	Northeast Forestry University Woodland	NEFU	Unmanaged Area + Trees + Shrubs + Grasses	（4）	NEFU4
Anthocharis scolymus	2022	2022\05\27	6	Northeast Forestry University Woodland	NEFU	Unmanaged Area + Trees + Shrubs + Grasses	（4）	NEFU4
Anthocharis scolymus	2022	2022\05\27	6	Northeast Forestry University Woodland	NEFU	Unmanaged Area + Trees + Shrubs + Grasses	（4）	NEFU4
Anthocharis scolymus	2022	2022\05\27	6	Northeast Forestry University Woodland	NEFU	Unmanaged Area + Trees + Shrubs + Grasses	（4）	NEFU4
Pieris napi	2022	2022\05\27	6	Northeast Forestry University Woodland	NEFU	Unmanaged Area + Trees + Grasses	（9）	NEFU9
Pieris napi	2022	2022\05\27	6	Northeast Forestry University Woodland	NEFU	Unmanaged Area + Trees + Grasses	（9）	NEFU9
Pieris napi	2022	2022\05\27	6	Northeast Forestry University Woodland	NEFU	Unmanaged Area + Trees + Grasses	（9）	NEFU9
Pieris napi	2022	2022\05\27	6	Northeast Forestry University Woodland	NEFU	Unmanaged Area + Trees + Grasses	（9）	NEFU9
Pieris napi	2022	2022\05\27	6	Northeast Forestry University Woodland	NEFU	Unmanaged Area + Trees + Grasses	（9）	NEFU9
Anthocharis scolymus	2022	2022\05\27	6	Northeast Forestry University Woodland	NEFU	Unmanaged Area + Trees + Grasses	（9）	NEFU9
Pieris napi	2022	2022\05\27	6	Northeast Forestry University Woodland	NEFU	Grasses	（2）	NEFU2
Pieris napi	2022	2022\05\27	6	Northeast Forestry University Woodland	NEFU	Grasses	（2）	NEFU2
Pieris napi	2022	2022\05\27	6	Northeast Forestry University Woodland	NEFU	Grasses	（2）	NEFU2
Pieris rapae	2022	2022\05\27	6	Northeast Forestry University Woodland	NEFU	Grasses	（2）	NEFU2
Pieris napi	2022	2022\05\27	6	Northeast Forestry University Woodland	NEFU	Grasses	（2）	NEFU2
Pieris napi	2022	2022\05\27	6	Northeast Forestry University Woodland	NEFU	Grasses	（2）	NEFU2
Pieris napi	2022	2022\05\27	6	Northeast Forestry University Woodland	NEFU	Grasses	（2）	NEFU2
Pieris napi	2022	2022\05\27	6	Northeast Forestry University Woodland	NEFU	Grasses	（2）	NEFU2
Pieris napi	2022	2022\05\27	6	Northeast Forestry University Woodland	NEFU	Grasses	（2）	NEFU2
Pieris napi	2022	2022\05\27	6	Northeast Forestry University Woodland	NEFU	Grasses	（2）	NEFU2
Pieris napi	2022	2022\05\27	6	Northeast Forestry University Woodland	NEFU	Grasses	（1）	NEFU1
Pieris napi	2022	2022\05\27	6	Northeast Forestry University Woodland	NEFU	Grasses	（1）	NEFU1
Pieris napi	2022	2022\05\27	6	Northeast Forestry University Woodland	NEFU	Grasses	（1）	NEFU1
Anthocharis scolymus	2022	2022\05\27	6	Northeast Forestry University Woodland	NEFU	Grasses	（1）	NEFU1
Pieris napi	2022	2022\05\27	6	Northeast Forestry University Woodland	NEFU	Grasses	（1）	NEFU1
Pieris napi	2022	2022\05\27	6	Northeast Forestry University Woodland	NEFU	Grasses	（1）	NEFU1
Pieris rapae	2022	2022\05\27	6	Northeast Forestry University Woodland	NEFU	Grasses	（1）	NEFU1
Pieris rapae	2022	2022\05\27	6	Northeast Forestry University Woodland	NEFU	Grasses	（1）	NEFU1
Pieris rapae	2022	2022\05\27	6	Northeast Forestry University Woodland	NEFU	Grasses	（1）	NEFU1
Pieris rapae	2022	2022\05\27	6	Northeast Forestry University Woodland	NEFU	Grasses	（1）	NEFU1
Pieris melete	2022	2022\05\28	6	Sun Island Scenic Area	TYD	Shrubs + Grasses	（1）	TYD1
Anthocharis scolymus	2022	2022\05\28	6	Sun Island Scenic Area	TYD	Shrubs + Grasses	（1）	TYD1
Pieris napi	2022	2022\05\28	6	Sun Island Scenic Area	TYD	Shrubs + Grasses	（1）	TYD1
Pieris napi	2022	2022\05\28	6	Sun Island Scenic Area	TYD	Shrubs + Grasses	（1）	TYD1
Pieris napi	2022	2022\05\28	6	Sun Island Scenic Area	TYD	Shrubs + Grasses	（1）	TYD1
Pieris napi	2022	2022\05\28	6	Sun Island Scenic Area	TYD	Shrubs + Grasses	（1）	TYD1
Pieris napi	2022	2022\05\28	6	Sun Island Scenic Area	TYD	Shrubs + Grasses	（1）	TYD1
Pieris napi	2022	2022\05\28	6	Sun Island Scenic Area	TYD	Shrubs + Grasses	（1）	TYD1
Pieris napi	2022	2022\05\28	6	Sun Island Scenic Area	TYD	Shrubs + Grasses	（1）	TYD1
Pieris napi	2022	2022\05\28	6	Sun Island Scenic Area	TYD	Shrubs + Grasses	（1）	TYD1
Pieris napi	2022	2022\05\28	6	Sun Island Scenic Area	TYD	Shrubs + Grasses	（1）	TYD1
Pieris napi	2022	2022\05\28	6	Sun Island Scenic Area	TYD	Shrubs + Grasses	（1）	TYD1
Pieris napi	2022	2022\05\28	6	Sun Island Scenic Area	TYD	Shrubs + Grasses	（1）	TYD1
Pieris napi	2022	2022\05\28	6	Sun Island Scenic Area	TYD	Shrubs + Grasses	（1）	TYD1
Pieris napi	2022	2022\05\28	6	Sun Island Scenic Area	TYD	Shrubs + Grasses	（1）	TYD1
Anthocharis scolymus	2022	2022\05\28	6	Sun Island Scenic Area	TYD	Shrubs + Grasses	（1）	TYD1
Anthocharis scolymus	2022	2022\05\28	6	Sun Island Scenic Area	TYD	Shrubs + Grasses	（1）	TYD1
Pieris napi	2022	2022\05\28	6	Sun Island Scenic Area	TYD	Shrubs + Grasses	（1）	TYD1
Pieris rapae	2022	2022\05\28	6	Sun Island Scenic Area	TYD	Grasses	（2）	TYD2
Anthocharis scolymus	2022	2022\05\28	6	Sun Island Scenic Area	TYD	Grasses	（2）	TYD2
Pieris napi	2022	2022\05\28	6	Sun Island Scenic Area	TYD	Grasses	（2）	TYD2
Pieris napi	2022	2022\05\28	6	Sun Island Scenic Area	TYD	Grasses	（2）	TYD2
Aglais urticae	2022	2022\05\28	6	Sun Island Scenic Area	TYD	Grasses	（2）	TYD2
Anthocharis scolymus	2022	2022\05\28	6	Sun Island Scenic Area	TYD	Grasses	（2）	TYD2
Leptidea amurensis	2022	2022\05\28	6	Sun Island Scenic Area	TYD	Grasses	（2）	TYD2
Anthocharis scolymus	2022	2022\05\28	6	Sun Island Scenic Area	TYD	Grasses	（2）	TYD2
Pieris napi	2022	2022\05\28	6	Sun Island Scenic Area	TYD	Unmanaged Area + Grasses	（3）	TYD3
Everes argiades	2022	2022\05\28	6	Sun Island Scenic Area	TYD	Unmanaged Area + Grasses	（3）	TYD3
Polygonia c-aureum	2022	2022\05\28	6	Sun Island Scenic Area	TYD	Unmanaged Area + Grasses	（3）	TYD3
Pieris napi	2022	2022\05\28	6	Sun Island Scenic Area	TYD	Unmanaged Area + Grasses	（3）	TYD3
Pieris napi	2022	2022\05\28	6	Sun Island Scenic Area	TYD	Unmanaged Area + Grasses	（3）	TYD3
Pieris napi	2022	2022\05\28	6	Sun Island Scenic Area	TYD	Unmanaged Area + Grasses	（3）	TYD3
Everes argiades	2022	2022\05\28	6	Sun Island Scenic Area	TYD	Unmanaged Area + Grasses	（3）	TYD3
Pieris napi	2022	2022\05\28	6	Sun Island Scenic Area	TYD	Unmanaged Area + Grasses	（3）	TYD3
Pieris napi	2022	2022\05\28	6	Sun Island Scenic Area	TYD	Unmanaged Area + Grasses	（3）	TYD3
Pieris napi	2022	2022\05\28	6	Sun Island Scenic Area	TYD	Unmanaged Area + Grasses	（3）	TYD3
Pieris napi	2022	2022\05\28	6	Sun Island Scenic Area	TYD	Unmanaged Area + Grasses	（3）	TYD3
Everes argiades	2022	2022\05\28	6	Sun Island Scenic Area	TYD	Unmanaged Area + Grasses	（3）	TYD3
Leptidea amurensis	2022	2022\05\28	6	Sun Island Scenic Area	TYD	Unmanaged Area + Grasses	（3）	TYD3
Everes argiades	2022	2022\05\28	6	Sun Island Scenic Area	TYD	Unmanaged Area + Grasses	（3）	TYD3
Anthocharis scolymus	2022	2022\05\28	6	Sun Island Scenic Area	TYD	Unmanaged Area + Grasses	（3）	TYD3
Everes argiades	2022	2022\05\28	6	Sun Island Scenic Area	TYD	Unmanaged Area + Grasses	（3）	TYD3
Pieris napi	2022	2022\05\28	6	Sun Island Scenic Area	TYD	Unmanaged Area + Trees + Grasses	（4）	TYD4
Everes argiades	2022	2022\05\28	6	Sun Island Scenic Area	TYD	Unmanaged Area + Grasses	（5）	TYD5
Anthocharis scolymus	2022	2022\05\28	6	Sun Island Scenic Area	TYD	Trees + Grasses	（6）	TYD6
Pieris napi	2022	2022\05\28	6	Sun Island Scenic Area	TYD	Grasses	（8）	TYD8
Anthocharis scolymus	2022	2022\05\28	6	Sun Island Scenic Area	TYD	Grasses	（8）	TYD8
Pieris napi	2022	2022\05\28	6	Sun Island Scenic Area	TYD	Shrubs + Grasses	（1）	TYD1
Pieris napi	2022	2022\05\28	6	Sun Island Scenic Area	TYD	Shrubs + Grasses	（1）	TYD1
Anthocharis scolymus	2022	2022\05\28	6	Sun Island Scenic Area	TYD	Shrubs + Grasses	（1）	TYD1
Pieris napi	2022	2022\05\28	6	Sun Island Scenic Area	TYD	Shrubs + Grasses	（1）	TYD1
Pieris napi	2022	2022\05\29	6	Sun Island Scenic Area	TYD	Shrubs + Grasses	（1）	TYD1
Pieris napi	2022	2022\05\29	6	Sun Island Scenic Area	TYD	Shrubs + Grasses	（1）	TYD1
Pieris napi	2022	2022\05\29	6	Sun Island Scenic Area	TYD	Shrubs + Grasses	（1）	TYD1
Anthocharis scolymus	2022	2022\05\29	6	Sun Island Scenic Area	TYD	Shrubs + Grasses	（1）	TYD1
Anthocharis scolymus	2022	2022\05\29	6	Sun Island Scenic Area	TYD	Shrubs + Grasses	（1）	TYD1
Pieris melete	2022	2022\05\29	6	Sun Island Scenic Area	TYD	Shrubs + Grasses	（1）	TYD1
Pieris napi	2022	2022\05\29	6	Sun Island Scenic Area	TYD	Shrubs + Grasses	（1）	TYD1
Anthocharis scolymus	2022	2022\05\29	6	Sun Island Scenic Area	TYD	Shrubs + Grasses	（1）	TYD1
Pieris napi	2022	2022\05\29	6	Sun Island Scenic Area	TYD	Shrubs + Grasses	（1）	TYD1
Pieris napi	2022	2022\05\29	6	Sun Island Scenic Area	TYD	Shrubs + Grasses	（1）	TYD1
Pieris melete	2022	2022\05\29	6	Sun Island Scenic Area	TYD	Shrubs + Grasses	（1）	TYD1
Pieris napi	2022	2022\05\29	6	Sun Island Scenic Area	TYD	Shrubs + Grasses	（1）	TYD1
Pieris napi	2022	2022\05\29	6	Sun Island Scenic Area	TYD	Grasses	（10）	TYD10
Pieris napi	2022	2022\05\29	6	Sun Island Scenic Area	TYD	Grasses	（10）	TYD10
Pieris napi	2022	2022\05\29	6	Sun Island Scenic Area	TYD	Grasses	（8）	TYD8
Anthocharis scolymus	2022	2022\05\29	6	Sun Island Scenic Area	TYD	Grasses	（8）	TYD8
Pieris napi	2022	2022\05\29	6	Sun Island Scenic Area	TYD	Grasses	（8）	TYD8
Anthocharis scolymus	2022	2022\05\29	6	Sun Island Scenic Area	TYD	Trees + Grasses	（7）	TYD7
Pieris melete	2022	2022\05\29	6	Sun Island Scenic Area	TYD	Trees + Grasses	（7）	TYD7
Anthocharis scolymus	2022	2022\05\29	6	Sun Island Scenic Area	TYD	Trees + Grasses	（7）	TYD7
Pieris rapae	2022	2022\05\29	6	Sun Island Scenic Area	TYD	Trees + Grasses	（7）	TYD7
Everes argiades	2022	2022\05\29	6	Sun Island Scenic Area	TYD	Trees + Grasses	（7）	TYD7
Pieris napi	2022	2022\05\29	6	Sun Island Scenic Area	TYD	Trees + Grasses	（7）	TYD7
Pieris melete	2022	2022\05\29	6	Sun Island Scenic Area	TYD	Unmanaged Area + Trees + Grasses	（4）	TYD4
Pieris napi	2022	2022\05\29	6	Sun Island Scenic Area	TYD	Unmanaged Area + Trees + Grasses	（4）	TYD4
Everes argiades	2022	2022\05\29	6	Sun Island Scenic Area	TYD	Unmanaged Area + Trees + Grasses	（4）	TYD4
Leptidea amurensis	2022	2022\05\29	6	Sun Island Scenic Area	TYD	Unmanaged Area + Trees + Grasses	（4）	TYD4
Anthocharis scolymus	2022	2022\05\29	6	Sun Island Scenic Area	TYD	Unmanaged Area + Trees + Grasses	（4）	TYD4
Anthocharis scolymus	2022	2022\05\29	6	Sun Island Scenic Area	TYD	Unmanaged Area + Trees + Grasses	（4）	TYD4
Everes argiades	2022	2022\05\29	6	Sun Island Scenic Area	TYD	Unmanaged Area + Trees + Grasses	（4）	TYD4
Pieris napi	2022	2022\05\29	6	Sun Island Scenic Area	TYD	Unmanaged Area + Trees + Grasses	（4）	TYD4
Everes argiades	2022	2022\05\29	6	Sun Island Scenic Area	TYD	Unmanaged Area + Trees + Grasses	（4）	TYD4
Pieris napi	2022	2022\05\29	6	Sun Island Scenic Area	TYD	Unmanaged Area + Trees + Grasses	（4）	TYD4
Anthocharis scolymus	2022	2022\05\29	6	Sun Island Scenic Area	TYD	Unmanaged Area + Trees + Grasses	（4）	TYD4
Pieris napi	2022	2022\05\29	6	Sun Island Scenic Area	TYD	Unmanaged Area + Grasses	（3）	TYD3
Pieris napi	2022	2022\05\29	6	Sun Island Scenic Area	TYD	Unmanaged Area + Grasses	（3）	TYD3
Anthocharis scolymus	2022	2022\05\29	6	Sun Island Scenic Area	TYD	Unmanaged Area + Grasses	（3）	TYD3
Anthocharis scolymus	2022	2022\05\29	6	Sun Island Scenic Area	TYD	Unmanaged Area + Grasses	（3）	TYD3
Polygonia c-aureum	2022	2022\05\29	6	Sun Island Scenic Area	TYD	Unmanaged Area + Grasses	（3）	TYD3
Anthocharis scolymus	2022	2022\05\29	6	Sun Island Scenic Area	TYD	Unmanaged Area + Grasses	（3）	TYD3
Everes argiades	2022	2022\05\29	6	Sun Island Scenic Area	TYD	Unmanaged Area + Grasses	（3）	TYD3
Everes argiades	2022	2022\05\29	6	Sun Island Scenic Area	TYD	Unmanaged Area + Grasses	（3）	TYD3
Pieris rapae	2022	2022\05\29	6	Sports Park	TYP	Trees + Grasses	（5）	TYP5
Pieris rapae	2022	2022\05\29	6	Sports Park	TYP	Trees + Grasses	（5）	TYP5
Pieris rapae	2022	2022\05\29	6	Sports Park	TYP	Grasses	（12）	TYP12
Pieris rapae	2022	2022\05\29	6	Sports Park	TYP	Shrubs + Grasses	（2）	TYP2
Pieris rapae	2022	2022\05\29	6	Sports Park	TYP	Shrubs + Grasses	（2）	TYP2
Pieris rapae	2022	2022\05\29	6	Sports Park	TYP	Shrubs + Grasses	（2）	TYP2
Pieris rapae	2022	2022\05\29	6	Sports Park	TYP	Shrubs + Grasses	（2）	TYP2
Pieris rapae	2022	2022\05\29	6	Sports Park	TYP	Grasses	（13）	TYP13
Pieris rapae	2022	2022\05\29	6	Sports Park	TYP	Grasses	（13）	TYP13
Pieris rapae	2022	2022\05\29	6	Sports Park	TYP	Grasses	（13）	TYP13
Pieris rapae	2022	2022\05\29	6	Sports Park	TYP	Grasses	（13）	TYP13
Pieris rapae	2022	2022\05\29	6	Sports Park	TYP	Grasses	（13）	TYP13
Pieris rapae	2022	2022\06\01 11:00	6	Qunli Bund Wetland Park	QLP	Grasses	（2）	QLP2
Everes argiades	2022	2022\06\01 11:00	6	Qunli Bund Wetland Park	QLP	Grasses	（2）	QLP2
Pieris rapae	2022	2022\06\01 11:00	6	Qunli Bund Wetland Park	QLP	Grasses	（4）	QLP4
Pieris rapae	2022	2022\06\01 11:00	6	Qunli Bund Wetland Park	QLP	Grasses	（4）	QLP4
Pieris rapae	2022	2022\06\01 11:00	6	Qunli Bund Wetland Park	QLP	Grasses	（4）	QLP4
Pieris rapae	2022	2022\06\01 11:00	6	Qunli Bund Wetland Park	QLP	Unmanaged Area + Grasses	（5）	QLP5
Pieris rapae	2022	2022\06\01 11:00	6	Qunli Bund Wetland Park	QLP	Unmanaged Area + Grasses	（5）	QLP5
Pieris rapae	2022	2022\06\01 11:00	6	Qunli Bund Wetland Park	QLP	Unmanaged Area + Grasses	（5）	QLP5
Pieris rapae	2022	2022\06\01 11:00	6	Qunli Bund Wetland Park	QLP	Unmanaged Area + Shrubs + Grasses	（6）	QLP6
Pieris rapae	2022	2022\06\01 11:00	6	Qunli Bund Wetland Park	QLP	Unmanaged Area + Shrubs + Grasses	（6）	QLP6
Pieris rapae	2022	2022\06\01 11:00	6	Qunli Bund Wetland Park	QLP	Unmanaged Area + Shrubs + Grasses	（6）	QLP6
Pieris rapae	2022	2022\06\01 11:00	6	Qunli Bund Wetland Park	QLP	Unmanaged Area + Grasses	（5）	QLP5
Pieris rapae	2022	2022\06\01 11:00	6	Qunli Bund Wetland Park	QLP	Unmanaged Area + Grasses	（5）	QLP5
Pieris rapae	2022	2022\06\01 11:00	6	Qunli Bund Wetland Park	QLP	Grasses	（3）	QLP3
Everes argiades	2022	2022\06\01 11:00	6	Qunli Bund Wetland Park	QLP	Grasses	（2）	QLP2
Colias erate	2022	2022\06\01 11:00	6	Qunli Bund Wetland Park	QLP	Grasses	（2）	QLP2
Pieris rapae	2022	2022\06\01 11:00	6	Qunli Bund Wetland Park	QLP	Grasses	（2）	QLP2
Pieris rapae	2022	2022\06\01 11:00	6	Qunli Bund Wetland Park	QLP	Grasses	（2）	QLP2
Pieris rapae	2022	2022\06\01 11:00	6	Qunli Bund Wetland Park	QLP	Grasses	（2）	QLP2
Pieris rapae	2022	2022\06\01 11:00	6	Qunli Bund Wetland Park	QLP	Grasses	（2）	QLP2
Pieris rapae	2022	2022\06\01 11:00	6	Qunli Bund Wetland Park	QLP	Grasses	（2）	QLP2
Pieris rapae	2022	2022\06\01 11:00	6	Qunli Bund Wetland Park	QLP	Grasses	（2）	QLP2
Pieris rapae	2022	2022\06\01 11:00	6	Qunli Bund Wetland Park	QLP	Grasses	（2）	QLP2
Pieris rapae	2022	2022\06\01 11:00	6	Qunli Bund Wetland Park	QLP	Grasses	（2）	QLP2
Pieris rapae	2022	2022\06\01 11:00	6	Qunli Bund Wetland Park	QLP	Grasses	（2）	QLP2
Pieris rapae	2022	2022\06\01 11:00	6	Qunli Bund Wetland Park	QLP	Grasses	（2）	QLP2
Pieris rapae	2022	2022\06\01 11:00	6	Qunli Bund Wetland Park	QLP	Grasses	（1）	QLP1
Pieris rapae	2022	2022\06\01 11:00	6	Qunli Bund Wetland Park	QLP	Grasses	（1）	QLP1
Pieris rapae	2022	2022\06\01 11:00	6	Qunli Bund Wetland Park	QLP	Grasses	（1）	QLP1
Pieris rapae	2022	2022\06\01 11:00	6	Qunli Bund Wetland Park	QLP	Grasses	（1）	QLP1
Pieris rapae	2022	2022\06\01 11:00	6	Qunli Bund Wetland Park	QLP	Grasses	（1）	QLP1
Everes argiades	2022	2022\06\01 11:00	6	Qunli Bund Wetland Park	QLP	Grasses	（1）	QLP1
Pieris rapae	2022	2022\06\02 10:00	6	Lilac Park	DXP	Shrubs	（3）	DXP3
Pieris rapae	2022	2022\06\02 10:00	6	Lilac Park	DXP	Grasses	（2）	DXP2
Pieris rapae	2022	2022\06\02 10:00	6	Lilac Park	DXP	Grasses	（2）	DXP2
Pieris rapae	2022	2022\06\02 10:00	6	Lilac Park	DXP	Trees + Shrubs + Grasses	（10）	DXP10
Everes argiades	2022	2022\06\02 10:00	6	Lilac Park	DXP	Trees + Shrubs + Grasses	（10）	DXP10
Pieris rapae	2022	2022\06\02 10:00	6	Lilac Park	DXP	Trees + Shrubs + Grasses	（9）	DXP9
Pieris melete	2022	2022\06\02 10:00	6	Lilac Park	DXP	Trees + Shrubs + Grasses	（9）	DXP9
Pieris rapae	2022	2022\06\02 10:00	6	Lilac Park	DXP	Shrubs + Grasses	（8）	DXP8
Pieris rapae	2022	2022\06\02 10:00	6	Lilac Park	DXP	Shrubs + Grasses	（8）	DXP8
Pieris rapae	2022	2022\06\02 10:00	6	Lilac Park	DXP	Shrubs + Grasses	（5）	DXP5
Pieris rapae	2022	2022\06\02 10:00	6	Lilac Park	DXP	Shrubs + Grasses	（5）	DXP5
Pieris rapae	2022	2022\06\02 10:00	6	Lilac Park	DXP	Shrubs + Grasses	（5）	DXP5
Pieris rapae	2022	2022\06\02 10:00	6	Lilac Park	DXP	Grasses	（2）	DXP2
Pieris rapae	2022	2022\06\02 10:00	6	Lilac Park	DXP	Shrubs + Grasses	（6）	DXP6
Pieris rapae	2022	2022\06\02 10:00	6	Lilac Park	DXP	Shrubs + Grasses	（6）	DXP6
Pieris rapae	2022	2022\06\02 10:00	6	Lilac Park	DXP	Shrubs + Grasses	（11）	DXP11
Pieris rapae	2022	2022\06\02 10:00	6	Lilac Park	DXP	Trees + Shrubs + Grasses	（12）	DXP12
Everes argiades	2022	2022\06\02 10:00	6	Lilac Park	DXP	Trees + Shrubs + Grasses	（12）	DXP12
Anthocharis scolymus	2022	2022\06\02 10:00	6	Lilac Park	DXP	Trees + Shrubs + Grasses	（12）	DXP12
Pieris rapae	2022	2022\06\02 10:00	6	Lilac Park	DXP	Trees + Shrubs + Grasses	（12）	DXP12
Pieris rapae	2022	2022\06\02 10:00	6	Lilac Park	DXP	Trees + Shrubs + Grasses	（12）	DXP12
Pieris rapae	2022	2022\06\02 10:00	6	Lilac Park	DXP	Trees + Shrubs + Grasses	（12）	DXP12
Pieris rapae	2022	2022\06\02 10:00	6	Lilac Park	DXP	Trees + Shrubs + Grasses	（12）	DXP12
Pieris rapae	2022	2022\06\02 10:00	6	Lilac Park	DXP	Trees + Shrubs + Grasses	（9）	DXP9
Pieris rapae	2022	2022\06\02 10:00	6	Lilac Park	DXP	Trees + Shrubs	（4）	DXP4
Everes argiades	2022	2022\06\03 9:00	6	Lilac Park	DXP	Trees + Shrubs + Grasses	（12）	DXP12
Pieris rapae	2022	2022\06\03 9:00	6	Lilac Park	DXP	Trees + Shrubs + Grasses	（12）	DXP12
Pieris rapae	2022	2022\06\03 9:00	6	Lilac Park	DXP	Trees + Shrubs + Grasses	（12）	DXP12
Pieris rapae	2022	2022\06\03 9:00	6	Lilac Park	DXP	Shrubs + Grasses	（5）	DXP5
Pieris rapae	2022	2022\06\03 9:00	6	Lilac Park	DXP	Shrubs + Grasses	（6）	DXP6
Pieris rapae	2022	2022\06\03 9:00	6	Lilac Park	DXP	Trees + Shrubs	（7）	DXP7
Pieris rapae	2022	2022\06\03 9:00	6	Lilac Park	DXP	Trees + Shrubs	（7）	DXP7
Pieris rapae	2022	2022\06\03 9:00	6	Lilac Park	DXP	Trees + Shrubs + Grasses	（9）	DXP9
Pieris rapae	2022	2022\06\03 9:00	6	Lilac Park	DXP	Grasses	（2）	DXP2
Pieris rapae	2022	2022\06\03 9:00	6	Lilac Park	DXP	Shrubs + Grasses	（5）	DXP5
Pontia daplidice	2022	2022\06\07 10:00	6	Qunli Bund Wetland Park	QLP	Grasses	（16）	QLP16
Pontia daplidice	2022	2022\06\07 10:00	6	Qunli Bund Wetland Park	QLP	Grasses	（16）	QLP16
Pontia daplidice	2022	2022\06\07 10:00	6	Qunli Bund Wetland Park	QLP	Grasses	（16）	QLP16
Pieris rapae	2022	2022\06\07 10:00	6	Qunli Bund Wetland Park	QLP	Grasses	（16）	QLP16
Pontia daplidice	2022	2022\06\07 10:00	6	Qunli Bund Wetland Park	QLP	Grasses	（16）	QLP16
Pontia daplidice	2022	2022\06\07 10:00	6	Qunli Bund Wetland Park	QLP	Grasses	（16）	QLP16
Pontia daplidice	2022	2022\06\07 10:00	6	Qunli Bund Wetland Park	QLP	Grasses	（16）	QLP16
Pontia daplidice	2022	2022\06\07 10:00	6	Qunli Bund Wetland Park	QLP	Grasses	（16）	QLP16
Pontia daplidice	2022	2022\06\07 10:00	6	Qunli Bund Wetland Park	QLP	Grasses	（16）	QLP16
Pontia daplidice	2022	2022\06\07 10:00	6	Qunli Bund Wetland Park	QLP	Grasses	（16）	QLP16
Pontia daplidice	2022	2022\06\07 10:00	6	Qunli Bund Wetland Park	QLP	Grasses	（16）	QLP16
Pontia daplidice	2022	2022\06\07 10:00	6	Qunli Bund Wetland Park	QLP	Grasses	（16）	QLP16
Pontia daplidice	2022	2022\06\07 10:00	6	Qunli Bund Wetland Park	QLP	Grasses	（16）	QLP16
Pontia daplidice	2022	2022\06\07 10:00	6	Qunli Bund Wetland Park	QLP	Grasses	（16）	QLP16
Pontia daplidice	2022	2022\06\07 10:00	6	Qunli Bund Wetland Park	QLP	Grasses	（15）	QLP15
Pontia daplidice	2022	2022\06\07 10:00	6	Qunli Bund Wetland Park	QLP	Grasses	（15）	QLP15
Pontia daplidice	2022	2022\06\07 10:00	6	Qunli Bund Wetland Park	QLP	Grasses	（15）	QLP15
Pontia daplidice	2022	2022\06\07 10:00	6	Qunli Bund Wetland Park	QLP	Grasses	（15）	QLP15
Pontia daplidice	2022	2022\06\07 10:00	6	Qunli Bund Wetland Park	QLP	Grasses	（15）	QLP15
Pontia daplidice	2022	2022\06\07 10:00	6	Qunli Bund Wetland Park	QLP	Grasses	（15）	QLP15
Pontia daplidice	2022	2022\06\07 10:00	6	Qunli Bund Wetland Park	QLP	Grasses	（15）	QLP15
Pontia daplidice	2022	2022\06\07 10:00	6	Qunli Bund Wetland Park	QLP	Grasses	（15）	QLP15
Pontia daplidice	2022	2022\06\07 10:00	6	Qunli Bund Wetland Park	QLP	Grasses	（15）	QLP15
Pieris rapae	2022	2022\06\07 10:00	6	Qunli Bund Wetland Park	QLP	Grasses	（14）	QLP14
Pieris rapae	2022	2022\06\07 10:00	6	Qunli Bund Wetland Park	QLP	Grasses	（14）	QLP14
Pieris rapae	2022	2022\06\07 10:00	6	Qunli Bund Wetland Park	QLP	Grasses	（14）	QLP14
Pieris rapae	2022	2022\06\07 10:00	6	Qunli Bund Wetland Park	QLP	Grasses	（14）	QLP14
Pontia daplidice	2022	2022\06\07 10:00	6	Qunli Bund Wetland Park	QLP	Grasses	（14）	QLP14
Pieris rapae	2022	2022\06\07 10:00	6	Qunli Bund Wetland Park	QLP	Grasses	（12）	QLP12
Pieris rapae	2022	2022\06\07 10:00	6	Qunli Bund Wetland Park	QLP	Grasses	（12）	QLP12
Pontia daplidice	2022	2022\06\07 10:00	6	Qunli Bund Wetland Park	QLP	Grasses	（12）	QLP12
Pontia daplidice	2022	2022\06\07 10:00	6	Qunli Bund Wetland Park	QLP	Unmanaged Area + Grasses	（10）	QLP10
Colias erate	2022	2022\06\07 10:00	6	Qunli Bund Wetland Park	QLP	Unmanaged Area + Grasses	（10）	QLP10
Colias erate	2022	2022\06\07 10:00	6	Qunli Bund Wetland Park	QLP	Unmanaged Area + Grasses	（10）	QLP10
Everes argiades	2022	2022\06\07 10:00	6	Qunli Bund Wetland Park	QLP	Unmanaged Area + Grasses	（10）	QLP10
Pontia daplidice	2022	2022\06\07 10:00	6	Qunli Bund Wetland Park	QLP	Unmanaged Area + Grasses	（10）	QLP10
Everes argiades	2022	2022\06\07 10:00	6	Qunli Bund Wetland Park	QLP	Unmanaged Area + Grasses	（9）	QLP9
Everes argiades	2022	2022\06\07 10:00	6	Qunli Bund Wetland Park	QLP	Unmanaged Area + Grasses	（9）	QLP9
Everes argiades	2022	2022\06\07 10:00	6	Qunli Bund Wetland Park	QLP	Unmanaged Area + Grasses	（9）	QLP9
Everes argiades	2022	2022\06\07 10:00	6	Qunli Bund Wetland Park	QLP	Unmanaged Area + Grasses	（9）	QLP9
Pontia daplidice	2022	2022\06\07 10:00	6	Qunli Bund Wetland Park	QLP	Unmanaged Area + Grasses	（9）	QLP9
Pieris rapae	2022	2022\06\07 10:00	6	Qunli Bund Wetland Park	QLP	Unmanaged Area + Grasses	（9）	QLP9
Pontia daplidice	2022	2022\06\07 10:00	6	Qunli Bund Wetland Park	QLP	Unmanaged Area + Grasses	（9）	QLP9
Pieris rapae	2022	2022\06\07 10:00	6	Qunli Bund Wetland Park	QLP	Unmanaged Area + Grasses	（9）	QLP9
Pieris rapae	2022	2022\06\07 10:00	6	Qunli Bund Wetland Park	QLP	Unmanaged Area + Grasses	（9）	QLP9
Pieris rapae	2022	2022\06\07 10:00	6	Qunli Bund Wetland Park	QLP	Unmanaged Area + Grasses	（9）	QLP9
Pontia daplidice	2022	2022\06\07 10:00	6	Qunli Bund Wetland Park	QLP	Unmanaged Area + Grasses	（9）	QLP9
Pontia daplidice	2022	2022\06\07 10:00	6	Qunli Bund Wetland Park	QLP	Unmanaged Area + Grasses	（9）	QLP9
Pontia daplidice	2022	2022\06\07 10:00	6	Qunli Bund Wetland Park	QLP	Unmanaged Area + Grasses	（9）	QLP9
Pontia daplidice	2022	2022\06\07 10:00	6	Qunli Bund Wetland Park	QLP	Unmanaged Area + Grasses	（9）	QLP9
Pontia daplidice	2022	2022\06\07 10:00	6	Qunli Bund Wetland Park	QLP	Unmanaged Area + Grasses	（9）	QLP9
Pieris melete	2022	2022\06\07 10:00	6	Qunli Bund Wetland Park	QLP	Unmanaged Area + Grasses	（9）	QLP9
Pontia daplidice	2022	2022\06\07 10:00	6	Qunli Bund Wetland Park	QLP	Unmanaged Area + Grasses	（9）	QLP9
Pontia daplidice	2022	2022\06\07 10:00	6	Qunli Bund Wetland Park	QLP	Unmanaged Area + Grasses	（9）	QLP9
Pontia daplidice	2022	2022\06\07 10:00	6	Qunli Bund Wetland Park	QLP	Unmanaged Area + Grasses	（9）	QLP9
Pieris melete	2022	2022\06\09 10:30	6	Forest Park	SLP	Unmanaged Area + Trees + Shrubs	（1）	SLP1
Pieris melete	2022	2022\06\09 10:30	6	Forest Park	SLP	Unmanaged Area + Trees + Shrubs + Grasses	（2）	SLP2
Pieris napi	2022	2022\06\09 10:30	6	Forest Park	SLP	Unmanaged Area + Trees + Shrubs + Grasses	（2）	SLP2
Pieris melete	2022	2022\06\09 10:30	6	Forest Park	SLP	Unmanaged Area + Trees + Shrubs + Grasses	（2）	SLP2
Pieris napi	2022	2022\06\09 10:30	6	Forest Park	SLP	Unmanaged Area + Trees + Shrubs + Grasses	（2）	SLP2
Pieris napi	2022	2022\06\09 10:30	6	Forest Park	SLP	Trees + Grasses	（3）	SLP3
Pieris napi	2022	2022\06\09 10:30	6	Forest Park	SLP	Trees + Grasses	（3）	SLP3
Pieris napi	2022	2022\06\09 10:30	6	Forest Park	SLP	Trees + Grasses	（3）	SLP3
Papilio maackii	2022	2022\06\09 10:30	6	Forest Park	SLP	Trees + Grasses	（19）	SLP19
Pieris napi	2022	2022\06\09 10:30	6	Forest Park	SLP	Trees + Grasses	（19）	SLP19
Pieris napi	2022	2022\06\09 10:30	6	Forest Park	SLP	Trees + Shrubs	（5）	SLP5
Pieris melete	2022	2022\06\09 10:30	6	Forest Park	SLP	Grasses	（9）	SLP9
Pieris melete	2022	2022\06\09 10:30	6	Forest Park	SLP	Grasses	（9）	SLP9
Aporia crataegi	2022	2022\06\09 10:30	6	Forest Park	SLP	Grasses	（9）	SLP9
Pieris rapae	2022	2022\06\09 10:30	6	Forest Park	SLP	Grasses	（9）	SLP9
Everes argiades	2022	2022\06\09 10:30	6	Forest Park	SLP	Grasses	（9）	SLP9
Pieris napi	2022	2022\06\09 10:30	6	Forest Park	SLP	Grasses	（9）	SLP9
Anthocharis scolymus	2022	2022\06\09 10:30	6	Forest Park	SLP	Grasses	（9）	SLP9
Everes argiades	2022	2022\06\09 10:30	6	Forest Park	SLP	Grasses	（9）	SLP9
Aporia crataegi	2022	2022\06\09 10:30	6	Forest Park	SLP	Grasses	（9）	SLP9
Everes argiades	2022	2022\06\09 10:30	6	Forest Park	SLP	Grasses	（9）	SLP9
Everes argiades	2022	2022\06\09 10:30	6	Forest Park	SLP	Grasses	（9）	SLP9
Pieris rapae	2022	2022\06\09 10:30	6	Forest Park	SLP	Grasses	（9）	SLP9
Pieris rapae	2022	2022\06\09 10:30	6	Forest Park	SLP	Grasses	（9）	SLP9
polygonia c-album	2022	2022\06\09 10:30	6	Forest Park	SLP	Grasses	（9）	SLP9
Everes argiades	2022	2022\06\09 10:30	6	Forest Park	SLP	Trees + Grasses	10	SLP10
Papilio maackii	2022	2022\06\09 10:30	6	Forest Park	SLP	Trees + Shrubs + Grasses	（12）	SLP12
Pieris napi	2022	2022\06\09 10:30	6	Forest Park	SLP	Trees + Shrubs + Grasses	（12）	SLP12
Aporia crataegi	2022	2022\06\09 10:30	6	Forest Park	SLP	Trees + Shrubs + Grasses	（12）	SLP12
Pieris rapae	2022	2022\06\09 10:30	6	Forest Park	SLP	Trees + Shrubs + Grasses	（12）	SLP12
Pieris rapae	2022	2022\06\09 10:30	6	Forest Park	SLP	Grasses	（16）	SLP16
Pieris rapae	2022	2022\06\09 10:30	6	Forest Park	SLP	Grasses	（16）	SLP16
Aporia crataegi	2022	2022\06\09 10:30	6	Forest Park	SLP	Grasses	（16）	SLP16
Pieris napi	2022	2022\06\09 10:30	6	Forest Park	SLP	Trees + Grasses	（19）	SLP19
Everes argiades	2022	2022\06\09 10:30	6	Forest Park	SLP	Trees + Grasses	（19）	SLP19
Pieris melete	2022	2022\06\12 10:00	6	Forest Park	SLP	Trees + Grasses	（19）	SLP19
Pieris melete	2022	2022\06\12 10:00	6	Forest Park	SLP	Trees + Grasses	（19）	SLP19
Pieris melete	2022	2022\06\12 10:00	6	Forest Park	SLP	Trees + Grasses	（19）	SLP19
Pieris napi	2022	2022\06\12 10:00	6	Forest Park	SLP	Trees + Shrubs	（17）	SLP17
Pieris rapae	2022	2022\06\12 10:00	6	Forest Park	SLP	Grasses	（9）	SLP9
Aporia crataegi	2022	2022\06\12 10:00	6	Forest Park	SLP	Grasses	（9）	SLP9
Pieris rapae	2022	2022\06\12 10:00	6	Forest Park	SLP	Grasses	（9）	SLP9
polygonia c-album	2022	2022\06\12 10:00	6	Forest Park	SLP	Grasses	（9）	SLP9
Pieris rapae	2022	2022\06\12 10:00	6	Forest Park	SLP	Grasses	（9）	SLP9
Pieris rapae	2022	2022\06\12 10:00	6	Forest Park	SLP	Grasses	（9）	SLP9
Everes argiades	2022	2022\06\12 10:00	6	Forest Park	SLP	Grasses	（9）	SLP9
Pieris melete	2022	2022\06\12 10:00	6	Forest Park	SLP	Trees + Shrubs + Grasses	（8）	SLP8
Aporia crataegi	2022	2022\06\12 10:00	6	Forest Park	SLP	Grasses	（7）	SLP7
Pieris napi	2022	2022\06\12 10:00	6	Forest Park	SLP	Trees + Grasses	（3）	SLP3
Pieris napi	2022	2022\06\12 10:00	6	Forest Park	SLP	Trees + Grasses	（3）	SLP3
Pieris melete	2022	2022\06\12 10:00	6	Forest Park	SLP	Trees + Grasses	（3）	SLP3
Pieris rapae	2022	2022\06\18 10:00	6	Children's Park	ETP	Trees + Shrubs	（1）	ETP1
Pieris rapae	2022	2022\06\18 10:00	6	Children's Park	ETP	Trees + Shrubs	（1）	ETP1
polygonia c-album	2022	2022\06\18 10:00	6	Children's Park	ETP	Trees + Grasses	（5）	ETP5
Pieris rapae	2022	2022\06\18 10:00	6	Children's Park	ETP	Trees + Grasses	（5）	ETP5
Pieris rapae	2022	2022\06\18 10:00	6	Children's Park	ETP	Grasses	（7）	ETP7
Pieris rapae	2022	2022\06\18 10:00	6	Children's Park	ETP	Grasses	（7）	ETP7
Pieris rapae	2022	2022\06\18 10:00	6	Children's Park	ETP	Unmanaged Area + Grasses	（9）	ETP9
Pieris rapae	2022	2022\06\18 10:00	6	Children's Park	ETP	Unmanaged Area + Grasses	（9）	ETP9
Pieris rapae	2022	2022\06\18 10:00	6	Children's Park	ETP	Unmanaged Area + Grasses	（9）	ETP9
Pieris rapae	2022	2022\06\18 10:00	6	Children's Park	ETP	Trees + Shrubs + Grasses	（11）	ETP11
Pieris rapae	2022	2022\06\18 10:00	6	Children's Park	ETP	Trees + Shrubs	（1）	ETP1
Pieris rapae	2022	2022\06\18 10:00	6	Children's Park	ETP	Trees + Shrubs	（1）	ETP1
Pieris rapae	2022	2022\06\18 10:00	6	Children's Park	ETP	Trees + Shrubs	（1）	ETP1
Pieris rapae	2022	2022\06\18 10:00	6	Children's Park	ETP	Trees + Shrubs	（1）	ETP1
Pieris rapae	2022	2022\06\18 10:00	6	Children's Park	ETP	Unmanaged Area + Grasses	（9）	ETP9
Pieris rapae	2022	2022\06\18 10:00	6	Children's Park	ETP	Trees + Shrubs	（1）	ETP1
Pieris rapae	2022	2022\06\18 10:00	6	Children's Park	ETP	Trees + Shrubs	（1）	ETP1
Pieris rapae	2022	2022\06\18 10:00	6	Children's Park	ETP	Trees + Shrubs	（1）	ETP1
Pieris rapae	2022	2022\06\18 10:00	6	Children's Park	ETP	Grasses	（7）	ETP7
Pieris rapae	2022	2022\06\18 10:00	6	Children's Park	ETP	Grasses	（8）	ETP8
Pieris rapae	2022	2022\06\19 10:00	6	Children's Park	ETP	Grasses	（12）	ETP12
Pieris rapae	2022	2022\06\19 10:00	6	Children's Park	ETP	Unmanaged Area + Grasses	（9）	ETP9
Pieris rapae	2022	2022\06\19 10:00	6	Children's Park	ETP	Shrubs + Grasses	（10）	ETP10
Pieris rapae	2022	2022\06\19 10:00	6	Children's Park	ETP	Trees + Shrubs + Grasses	（11）	ETP11
Pieris rapae	2022	2022\06\19 10:00	6	Children's Park	ETP	Unmanaged Area + Grasses	（9）	ETP9
Pieris rapae	2022	2022\06\19 10:00	6	Children's Park	ETP	Unmanaged Area + Grasses	（9）	ETP9
Pieris rapae	2022	2022\06\19 10:00	6	Children's Park	ETP	Trees + Shrubs + Grasses	（11）	ETP11
Pieris rapae	2022	2022\06\21 10:00	6	Xiangjiang Park	XJP	Trees + Grasses	（3）	XJP3
Pieris rapae	2022	2022\06\21 10:00	6	Xiangjiang Park	XJP	Grasses	（2）	XJP2
Pieris rapae	2022	2022\06\21 10:00	6	Xiangjiang Park	XJP	Grasses	（9）	XJP9
Pieris rapae	2022	2022\06\21 10:00	6	Xiangjiang Park	XJP	Grasses	（6）	XJP6
Pieris rapae	2022	2022\06\21 10:00	6	Xiangjiang Park	XJP	Grasses	（9）	XJP9
Pieris rapae	2022	2022\06\21 10:00	6	Xiangjiang Park	XJP	Grasses	（1）	XJP1
Pieris rapae	2022	2022\06\21 10:00	6	Xiangjiang Park	XJP	Grasses	（1）	XJP1
Pieris rapae	2022	2022\06\21 10:00	6	Xiangjiang Park	XJP	Grasses	（1）	XJP1
Pieris rapae	2022	2022\06\21 10:00	6	Xiangjiang Park	XJP	Grasses	（1）	XJP1
Pieris rapae	2022	2022\06\22 10:00	6	Xiangjiang Park	XJP	Trees + Grasses	（8）	XJP8
Pieris rapae	2022	2022\06\22 10:00	6	Xiangjiang Park	XJP	Trees + Grasses	（8）	XJP8
Pieris rapae	2022	2022\06\22 10:00	6	Xiangjiang Park	XJP	Grasses	（1）	XJP1
Pieris rapae	2022	2022\06\22 10:00	6	Xiangjiang Park	XJP	Grasses	（2）	XJP2
Pieris rapae	2022	2022\06\22 10:00	6	Xiangjiang Park	XJP	Trees + Grasses	（3）	XJP3
Pieris rapae	2022	2022\06\22 10:00	6	Xiangjiang Park	XJP	Grasses	（1）	XJP1
Pieris rapae	2022	2022\06\22 10:00	6	Xiangjiang Park	XJP	Grasses	（2）	XJP2
Pieris rapae	2022	2022\06\22 10:00	6	Xiangjiang Park	XJP	Trees + Grasses	（3）	XJP3
Pieris rapae	2022	2022\06\22 10:00	6	Xiangjiang Park	XJP	Trees + Grasses	（3）	XJP3
Pieris rapae	2022	2022\06\22 10:00	6	Xiangjiang Park	XJP	Grasses	（6）	XJP6
Pieris rapae	2022	2022\06\25 13:00	6	Zhiqing Park	ZQP	Grasses	（3）	ZQP3
Pieris rapae	2022	2022\06\25 13:00	6	Zhiqing Park	ZQP	Grasses	（3）	ZQP3
Pieris rapae	2022	2022\06\25 13:00	6	Zhiqing Park	ZQP	Grasses	（3）	ZQP3
Pieris rapae	2022	2022\06\25 13:00	6	Zhiqing Park	ZQP	Grasses	（3）	ZQP3
Pieris rapae	2022	2022\06\25 13:00	6	Zhiqing Park	ZQP	Grasses	（3）	ZQP3
Pieris rapae	2022	2022\06\25 13:00	6	Zhiqing Park	ZQP	Unmanaged Area + Trees + Shrubs + Grasses	（4）	ZQP4
Everes argiades	2022	2022\06\25 13:00	6	Zhiqing Park	ZQP	Unmanaged Area + Trees + Shrubs + Grasses	（4）	ZQP4
Pieris rapae	2022	2022\06\25 13:00	6	Zhiqing Park	ZQP	Shrubs + Grasses	（6）	ZQP6
Celastrina argiolus	2022	2022\06\25 13:00	6	Zhiqing Park	ZQP	Shrubs + Grasses	（6）	ZQP6
Aporia crataegi	2022	2022\06\25 13:00	6	Zhiqing Park	ZQP	Trees + Grasses	（7）	ZQP7
Celastrina argiolus	2022	2022\06\25 13:00	6	Zhiqing Park	ZQP	Shrubs + Grasses	（9）	ZQP9
Pieris melete	2022	2022\06\25 13:00	6	Zhiqing Park	ZQP	Trees + Shrubs + Grasses	（12）	ZQP12
Celastrina argiolus	2022	2022\06\25 13:00	6	Zhiqing Park	ZQP	Trees + Shrubs + Grasses	（12）	ZQP12
Pieris rapae	2022	2022\06\25 13:00	6	Zhiqing Park	ZQP	Trees + Shrubs + Grasses	（12）	ZQP12
Pieris rapae	2022	2022\06\26 11:00	6	Zhiqing Park	ZQP	Grasses	（3）	ZQP3
Polygonia c-aureum	2022	2022\06\26 11:00	6	Zhiqing Park	ZQP	Grasses	（3）	ZQP3
Everes argiades	2022	2022\06\26 11:00	6	Zhiqing Park	ZQP	Unmanaged Area + Trees + Shrubs + Grasses	（4）	ZQP4
Pieris rapae	2022	2022\06\26 11:00	6	Zhiqing Park	ZQP	Unmanaged Area + Grasses	（5）	ZQP5
Polygonia c-aureum	2022	2022\06\26 11:00	6	Zhiqing Park	ZQP	Shrubs + Grasses	（6）	ZQP6
Pieris rapae	2022	2022\06\26 11:00	6	Zhiqing Park	ZQP	Shrubs + Grasses	（6）	ZQP6
Pieris rapae	2022	2022\06\26 11:00	6	Zhiqing Park	ZQP	Grasses	（10）	ZQP10
Polygonia c-aureum	2022	2022\06\26 11:00	6	Zhiqing Park	ZQP	Grasses	（10）	ZQP10
Leptidea amurensis	2022	2022\06\26 11:00	6	Zhiqing Park	ZQP	Grasses	（10）	ZQP10
Polygonia c-aureum	2022	2022\06\26 11:00	6	Zhiqing Park	ZQP	Grasses	（11）	ZQP11
Everes argiades	2022	2022\06\26 11:00	6	Zhiqing Park	ZQP	Grasses	（10）	ZQP10
Pieris rapae	2022	2022\06\26 11:00	6	Zhiqing Park	ZQP	Grasses	14	ZQP14
Celastrina argiolus	2022	2022\06\26 11:00	6	Zhiqing Park	ZQP	Trees + Shrubs + Grasses	（12）	ZQP12
Everes argiades	2022	2022\06\26 11:00	6	Zhiqing Park	ZQP	Grasses	（11）	ZQP11
Pieris rapae	2022	2022\06\26 11:00	6	Zhiqing Park	ZQP	Trees + Shrubs + Grasses	（12）	ZQP12
Coenonympha oedippus	2022	2022\06\26 11:00	6	Zhiqing Park	ZQP	Grasses	14	ZQP14
Everes argiades	2022	2022\06\26 11:00	6	Zhiqing Park	ZQP	Grasses	14	ZQP14
Everes argiades	2022	2022\06\26 11:00	6	Zhiqing Park	ZQP	Grasses	14	ZQP14
Polygonia c-aureum	2022	2022\06\26 11:00	6	Zhiqing Park	ZQP	Shrubs + Grasses	（6）	ZQP6
Celastrina argiolus	2022	2022\06\26 11:00	6	Zhiqing Park	ZQP	Shrubs + Grasses	（9）	ZQP9
Celastrina argiolus	2022	2022\06\26 11:00	6	Zhiqing Park	ZQP	Shrubs + Grasses	（10）	ZQP10
Celastrina argiolus	2022	2022\06\26 11:00	6	Zhiqing Park	ZQP	Shrubs + Grasses	（11）	ZQP11
Leptidea amurensis	2022	2022\06\26 11:00	6	Zhiqing Park	ZQP	Grasses	（10）	ZQP10
polygonia c-album	2022	2022\06\26 11:00	6	Zhiqing Park	ZQP	Trees + Shrubs + Grasses	（12）	ZQP12
polygonia c-album	2022	2022\06\26 11:00	6	Zhiqing Park	ZQP	Trees + Shrubs + Grasses	（12）	ZQP12
Pieris rapae	2022	2022\06\26 11:00	6	Zhiqing Park	ZQP	Grasses	（3）	ZQP3
Pieris rapae	2022	2022\06\27 12:00	6	Labour Park	LDP	Unmanaged Area + Grasses	（2）	LDP2
polygonia c-album	2022	2022\06\27 12:00	6	Labour Park	LDP	Shrubs + Grasses	（10）	LDP10
Pieris rapae	2022	2022\06\27 12:00	6	Labour Park	LDP	Trees + Shrubs + Grasses	（15）	LDP15
Pieris rapae	2022	2022\06\28 10:30	6	Labour Park	LDP	Unmanaged Area + Grasses	（2）	LDP2
Apatura ilia	2022	2022\06\28 10:30	6	Labour Park	LDP	Unmanaged Area + Grasses	（2）	LDP2
Apatura ilia	2022	2022\06\28 10:30	6	Labour Park	LDP	Unmanaged Area + Grasses	（2）	LDP2
Apatura ilia	2022	2022\06\28 10:30	6	Labour Park	LDP	Unmanaged Area + Grasses	（2）	LDP2
Apatura ilia	2022	2022\06\28 10:30	6	Labour Park	LDP	Unmanaged Area + Grasses	（2）	LDP2
Apatura ilia	2022	2022\06\28 10:30	6	Labour Park	LDP	Unmanaged Area + Grasses	（2）	LDP2
Apatura ilia	2022	2022\06\28 10:30	6	Labour Park	LDP	Unmanaged Area + Grasses	（2）	LDP2
Pieris rapae	2022	2022\06\28 10:30	6	Labour Park	LDP	Trees	（4）	LDP4
Pieris melete	2022	2022\06\28 10:30	6	Labour Park	LDP	Trees + Shrubs	（11）	LDP11
Pieris melete	2022	2022\07\02 12:00	7	Northeast Forestry University Woodland	NEFU	Grasses	（1）	NEFU1
Pieris rapae	2022	2022\07\02 12:00	7	Northeast Forestry University Woodland	NEFU	Grasses	（1）	NEFU1
Colias erate	2022	2022\07\02 12:00	7	Northeast Forestry University Woodland	NEFU	Grasses	（1）	NEFU1
Colias erate	2022	2022\07\02 12:00	7	Northeast Forestry University Woodland	NEFU	Grasses	（1）	NEFU1
Pieris rapae	2022	2022\07\02 12:00	7	Northeast Forestry University Woodland	NEFU	Grasses	（1）	NEFU1
Pieris rapae	2022	2022\07\02 12:00	7	Northeast Forestry University Woodland	NEFU	Grasses	（1）	NEFU1
Pieris rapae	2022	2022\07\02 12:00	7	Northeast Forestry University Woodland	NEFU	Grasses	（1）	NEFU1
Pieris rapae	2022	2022\07\02 12:00	7	Northeast Forestry University Woodland	NEFU	Grasses	（1）	NEFU1
Colias erate	2022	2022\07\02 12:00	7	Northeast Forestry University Woodland	NEFU	Grasses	（1）	NEFU1
Pieris rapae	2022	2022\07\02 12:00	7	Northeast Forestry University Woodland	NEFU	Grasses	（1）	NEFU1
Pieris rapae	2022	2022\07\02 12:00	7	Northeast Forestry University Woodland	NEFU	Grasses	（1）	NEFU1
Pieris rapae	2022	2022\07\02 12:00	7	Northeast Forestry University Woodland	NEFU	Grasses	（1）	NEFU1
Colias erate	2022	2022\07\02 12:00	7	Northeast Forestry University Woodland	NEFU	Grasses	（2）	NEFU2
Pieris rapae	2022	2022\07\02 12:00	7	Northeast Forestry University Woodland	NEFU	Grasses	（2）	NEFU2
Colias erate	2022	2022\07\02 12:00	7	Northeast Forestry University Woodland	NEFU	Grasses	（2）	NEFU2
Pieris rapae	2022	2022\07\02 12:00	7	Northeast Forestry University Woodland	NEFU	Grasses	（2）	NEFU2
Pieris rapae	2022	2022\07\02 12:00	7	Northeast Forestry University Woodland	NEFU	Grasses	（2）	NEFU2
Pieris rapae	2022	2022\07\02 12:00	7	Northeast Forestry University Woodland	NEFU	Grasses	（2）	NEFU2
Pieris rapae	2022	2022\07\02 12:00	7	Northeast Forestry University Woodland	NEFU	Grasses	（2）	NEFU2
Colias erate	2022	2022\07\02 12:00	7	Northeast Forestry University Woodland	NEFU	Grasses	（1）	NEFU1
Colias erate	2022	2022\07\02 12:00	7	Northeast Forestry University Woodland	NEFU	Grasses	（1）	NEFU1
Pieris rapae	2022	2022\07\02 12:00	7	Northeast Forestry University Woodland	NEFU	Grasses	（1）	NEFU1
Pieris rapae	2022	2022\07\02 12:00	7	Northeast Forestry University Woodland	NEFU	Grasses	（1）	NEFU1
Colias erate	2022	2022\07\02 12:00	7	Northeast Forestry University Woodland	NEFU	Grasses	（1）	NEFU1
Pieris melete	2022	2022\07\02 12:00	7	Northeast Forestry University Woodland	NEFU	Grasses	（2）	NEFU2
Papilio xuthus	2022	2022\07\02 12:00	7	Northeast Forestry University Woodland	NEFU	Trees + Grasses	（5）	NEFU5
Pieris melete	2022	2022\07\02 12:00	7	Northeast Forestry University Woodland	NEFU	Unmanaged Area + Trees + Grasses	（6）	NEFU6
Mimathyma nycteis	2022	2022\07\02 12:00	7	Northeast Forestry University Woodland	NEFU	Unmanaged Area + Trees + Grasses	（9）	NEFU9
Pieris melete	2022	2022\07\02 12:00	7	Northeast Forestry University Woodland	NEFU	Grasses	（7）	NEFU7
Pieris melete	2022	2022\07\02 12:00	7	Northeast Forestry University Woodland	NEFU	Grasses	（7）	NEFU7
Pieris melete	2022	2022\07\02 12:00	7	Northeast Forestry University Woodland	NEFU	Grasses	（7）	NEFU7
Araschnia burejana	2022	2022\07\02 12:00	7	Northeast Forestry University Woodland	NEFU	Grasses	（7）	NEFU7
Polygonia c-aureum	2022	2022\07\02 12:00	7	Northeast Forestry University Woodland	NEFU	Grasses	（7）	NEFU7
Polygonia c-aureum	2022	2022\07\02 12:00	7	Northeast Forestry University Woodland	NEFU	Grasses	（7）	NEFU7
Polygonia c-aureum	2022	2022\07\02 12:00	7	Northeast Forestry University Woodland	NEFU	Grasses	（7）	NEFU7
Polygonia c-aureum	2022	2022\07\02 12:00	7	Northeast Forestry University Woodland	NEFU	Grasses	（7）	NEFU7
Pieris melete	2022	2022\07\02 12:00	7	Northeast Forestry University Woodland	NEFU	Grasses	（7）	NEFU7
Pieris rapae	2022	2022\07\02 12:00	7	Northeast Forestry University Woodland	NEFU	Grasses	（7）	NEFU7
Mimathyma nycteis	2022	2022\07\02 12:00	7	Northeast Forestry University Woodland	NEFU	Unmanaged Area + Trees + Grasses	（8)	NEFU8
Pieris melete	2022	2022\07\02 12:00	7	Northeast Forestry University Woodland	NEFU	Unmanaged Area + Trees + Grasses	（8)	NEFU8
Polygonia c-aureum	2022	2022\07\02 12:00	7	Northeast Forestry University Woodland	NEFU	Unmanaged Area + Trees + Grasses	（8)	NEFU8
Pieris melete	2022	2022\07\02 12:00	7	Northeast Forestry University Woodland	NEFU	Unmanaged Area + Trees + Grasses	（8)	NEFU8
Pieris melete	2022	2022\07\02 12:00	7	Northeast Forestry University Woodland	NEFU	Unmanaged Area + Trees + Grasses	（8)	NEFU8
Pieris melete	2022	2022\07\02 12:00	7	Northeast Forestry University Woodland	NEFU	Unmanaged Area + Trees + Grasses	（8)	NEFU8
Pieris melete	2022	2022\07\02 12:00	7	Northeast Forestry University Woodland	NEFU	Unmanaged Area + Trees + Grasses	（9）	NEFU9
Pieris rapae	2022	2022\07\02 12:00	7	Northeast Forestry University Woodland	NEFU	Unmanaged Area + Trees + Grasses	（9）	NEFU9
Pieris rapae	2022	2022\07\02 12:00	7	Northeast Forestry University Woodland	NEFU	Unmanaged Area + Trees + Grasses	（9）	NEFU9
Pieris melete	2022	2022\07\02 12:00	7	Northeast Forestry University Woodland	NEFU	Unmanaged Area + Trees + Grasses	（9）	NEFU9
Pieris melete	2022	2022\07\02 12:00	7	Northeast Forestry University Woodland	NEFU	Unmanaged Area + Trees + Grasses	（9）	NEFU9
Pieris melete	2022	2022\07\02 12:00	7	Northeast Forestry University Woodland	NEFU	Unmanaged Area + Trees + Grasses	（9）	NEFU9
Vanessa indica	2022	2022\07\02 12:00	7	Northeast Forestry University Woodland	NEFU	Grasses	（1）	NEFU1
Vanessa indica	2022	2022\07\02 12:00	7	Northeast Forestry University Woodland	NEFU	Grasses	（1）	NEFU1
Pieris rapae	2022	2022\07\03 12:00	7	Northeast Forestry University Woodland	NEFU	Unmanaged Area + Trees + Shrubs + Grasses	（4）	NEFU4
Polygonia c-aureum	2022	2022\07\03 12:00	7	Northeast Forestry University Woodland	NEFU	Unmanaged Area + Trees + Shrubs + Grasses	（4）	NEFU4
Pieris rapae	2022	2022\07\03 12:00	7	Northeast Forestry University Woodland	NEFU	Trees + Grasses	（5）	NEFU5
Pieris rapae	2022	2022\07\03 12:00	7	Northeast Forestry University Woodland	NEFU	Trees + Grasses	（5）	NEFU5
Polygonia c-aureum	2022	2022\07\03 12:00	7	Northeast Forestry University Woodland	NEFU	Trees + Grasses	（5）	NEFU5
Pieris melete	2022	2022\07\03 12:00	7	Northeast Forestry University Woodland	NEFU	Trees + Grasses	（5）	NEFU5
Pieris melete	2022	2022\07\03 12:00	7	Northeast Forestry University Woodland	NEFU	Trees + Grasses	（5）	NEFU5
Papilio xuthus	2022	2022\07\03 12:00	7	Northeast Forestry University Woodland	NEFU	Trees + Grasses	（5）	NEFU5
Pieris melete	2022	2022\07\03 12:00	7	Northeast Forestry University Woodland	NEFU	Unmanaged Area + Trees + Grasses	（6）	NEFU6
Pieris melete	2022	2022\07\03 12:00	7	Northeast Forestry University Woodland	NEFU	Unmanaged Area + Trees + Grasses	（6）	NEFU6
Pieris melete	2022	2022\07\03 12:00	7	Northeast Forestry University Woodland	NEFU	Unmanaged Area + Trees + Grasses	（6）	NEFU6
Pieris melete	2022	2022\07\03 12:00	7	Northeast Forestry University Woodland	NEFU	Unmanaged Area + Trees + Grasses	（9）	NEFU9
Pieris melete	2022	2022\07\03 12:00	7	Northeast Forestry University Woodland	NEFU	Unmanaged Area + Trees + Grasses	（9）	NEFU9
Pieris melete	2022	2022\07\03 12:00	7	Northeast Forestry University Woodland	NEFU	Unmanaged Area + Trees + Grasses	（9）	NEFU9
Pieris melete	2022	2022\07\03 12:00	7	Northeast Forestry University Woodland	NEFU	Unmanaged Area + Trees + Grasses	（9）	NEFU9
Pieris melete	2022	2022\07\03 12:00	7	Northeast Forestry University Woodland	NEFU	Unmanaged Area + Trees + Grasses	（9）	NEFU9
Pieris melete	2022	2022\07\03 12:00	7	Northeast Forestry University Woodland	NEFU	Unmanaged Area + Trees + Grasses	（9）	NEFU9
Pieris melete	2022	2022\07\03 12:00	7	Northeast Forestry University Woodland	NEFU	Grasses	（7）	NEFU7
Polygonia c-aureum	2022	2022\07\03 12:00	7	Northeast Forestry University Woodland	NEFU	Grasses	（7）	NEFU7
Polygonia c-aureum	2022	2022\07\03 12:00	7	Northeast Forestry University Woodland	NEFU	Grasses	（7）	NEFU7
Polygonia c-aureum	2022	2022\07\03 12:00	7	Northeast Forestry University Woodland	NEFU	Grasses	（7）	NEFU7
Polygonia c-aureum	2022	2022\07\03 12:00	7	Northeast Forestry University Woodland	NEFU	Grasses	（7）	NEFU7
Pieris rapae	2022	2022\07\03 12:00	7	Northeast Forestry University Woodland	NEFU	Grasses	（7）	NEFU7
Pieris rapae	2022	2022\07\03 12:00	7	Northeast Forestry University Woodland	NEFU	Unmanaged Area + Trees + Grasses	（8)	NEFU8
Pieris rapae	2022	2022\07\03 12:00	7	Northeast Forestry University Woodland	NEFU	Unmanaged Area + Trees + Grasses	（8)	NEFU8
Pieris rapae	2022	2022\07\03 12:00	7	Northeast Forestry University Woodland	NEFU	Unmanaged Area + Trees + Grasses	（8)	NEFU8
Pieris rapae	2022	2022\07\03 12:00	7	Northeast Forestry University Woodland	NEFU	Unmanaged Area + Trees + Grasses	（8)	NEFU8
Polygonia c-aureum	2022	2022\07\03 12:00	7	Northeast Forestry University Woodland	NEFU	Unmanaged Area + Trees + Grasses	（8)	NEFU8
Pieris melete	2022	2022\07\03 12:00	7	Northeast Forestry University Woodland	NEFU	Unmanaged Area + Trees + Grasses	（8)	NEFU8
Pieris melete	2022	2022\07\03 12:00	7	Northeast Forestry University Woodland	NEFU	Unmanaged Area + Trees + Grasses	（8)	NEFU8
Pieris melete	2022	2022\07\03 12:00	7	Northeast Forestry University Woodland	NEFU	Unmanaged Area + Trees + Grasses	（8)	NEFU8
Pieris melete	2022	2022\07\03 12:00	7	Northeast Forestry University Woodland	NEFU	Unmanaged Area + Trees + Grasses	（8)	NEFU8
Pieris melete	2022	2022\07\03 12:00	7	Northeast Forestry University Woodland	NEFU	Unmanaged Area + Trees + Grasses	（8)	NEFU8
Pieris melete	2022	2022\07\03 12:00	7	Northeast Forestry University Woodland	NEFU	Unmanaged Area + Trees + Grasses	（9）	NEFU9
Pieris melete	2022	2022\07\03 12:00	7	Northeast Forestry University Woodland	NEFU	Unmanaged Area + Trees + Grasses	（9）	NEFU9
Pieris melete	2022	2022\07\03 12:00	7	Northeast Forestry University Woodland	NEFU	Unmanaged Area + Trees + Grasses	（9）	NEFU9
Pieris melete	2022	2022\07\03 12:00	7	Northeast Forestry University Woodland	NEFU	Unmanaged Area + Trees + Grasses	（9）	NEFU9
Pieris melete	2022	2022\07\03 12:00	7	Northeast Forestry University Woodland	NEFU	Unmanaged Area + Trees + Grasses	（9）	NEFU9
Colias erate	2022	2022\07\03 12:00	7	Northeast Forestry University Woodland	NEFU	Grasses	（1）	NEFU1
Colias erate	2022	2022\07\03 12:00	7	Northeast Forestry University Woodland	NEFU	Grasses	（1）	NEFU1
Pieris rapae	2022	2022\07\03 12:00	7	Northeast Forestry University Woodland	NEFU	Grasses	（1）	NEFU1
Aglais io	2022	2022\07\03 12:00	7	Northeast Forestry University Woodland	NEFU	Grasses	（1）	NEFU1
Pieris rapae	2022	2022\07\03 12:00	7	Northeast Forestry University Woodland	NEFU	Grasses	（1）	NEFU1
Pieris rapae	2022	2022\07\03 12:00	7	Northeast Forestry University Woodland	NEFU	Grasses	（1）	NEFU1
Pieris melete	2022	2022\07\03 12:00	7	Northeast Forestry University Woodland	NEFU	Grasses	（1）	NEFU1
Polygonia c-aureum	2022	2022\07\03 12:00	7	Northeast Forestry University Woodland	NEFU	Grasses	（1）	NEFU1
Pieris rapae	2022	2022\07\03 12:00	7	Northeast Forestry University Woodland	NEFU	Grasses	（1）	NEFU1
Pieris rapae	2022	2022\07\03 12:00	7	Northeast Forestry University Woodland	NEFU	Grasses	（1）	NEFU1
Pieris rapae	2022	2022\07\03 12:00	7	Northeast Forestry University Woodland	NEFU	Grasses	（1）	NEFU1
Colias erate	2022	2022\07\03 12:00	7	Northeast Forestry University Woodland	NEFU	Grasses	（1）	NEFU1
Pieris rapae	2022	2022\07\03 12:00	7	Northeast Forestry University Woodland	NEFU	Grasses	（1）	NEFU1
Pieris rapae	2022	2022\07\03 12:00	7	Northeast Forestry University Woodland	NEFU	Grasses	（1）	NEFU1
Pieris rapae	2022	2022\07\03 12:00	7	Northeast Forestry University Woodland	NEFU	Grasses	（2）	NEFU2
Colias erate	2022	2022\07\03 12:00	7	Northeast Forestry University Woodland	NEFU	Grasses	（2）	NEFU2
Pieris rapae	2022	2022\07\03 12:00	7	Northeast Forestry University Woodland	NEFU	Grasses	（2）	NEFU2
Pieris rapae	2022	2022\07\03 12:00	7	Northeast Forestry University Woodland	NEFU	Grasses	（2）	NEFU2
Pieris rapae	2022	2022\07\03 12:00	7	Northeast Forestry University Woodland	NEFU	Grasses	（2）	NEFU2
Pieris melete	2022	2022\07\05 11:30	7	Sun Island Scenic Area	TYD	Shrubs + Grasses	（1）	TYD1
Pieris melete	2022	2022\07\05 11:30	7	Sun Island Scenic Area	TYD	Shrubs + Grasses	（1）	TYD1
Pieris melete	2022	2022\07\05 11:30	7	Sun Island Scenic Area	TYD	Shrubs + Grasses	（1）	TYD1
Pieris melete	2022	2022\07\05 11:30	7	Sun Island Scenic Area	TYD	Shrubs + Grasses	（1）	TYD1
Pieris melete	2022	2022\07\05 11:30	7	Sun Island Scenic Area	TYD	Shrubs + Grasses	（1）	TYD1
Pieris melete	2022	2022\07\05 11:30	7	Sun Island Scenic Area	TYD	Shrubs + Grasses	（1）	TYD1
Pieris melete	2022	2022\07\05 11:30	7	Sun Island Scenic Area	TYD	Shrubs + Grasses	（1）	TYD1
Pieris melete	2022	2022\07\05 11:30	7	Sun Island Scenic Area	TYD	Shrubs + Grasses	（1）	TYD1
Pieris melete	2022	2022\07\05 11:30	7	Sun Island Scenic Area	TYD	Shrubs + Grasses	（1）	TYD1
Pieris melete	2022	2022\07\05 11:30	7	Sun Island Scenic Area	TYD	Shrubs + Grasses	（1）	TYD1
Pieris melete	2022	2022\07\05 11:30	7	Sun Island Scenic Area	TYD	Shrubs + Grasses	（1）	TYD1
Pieris melete	2022	2022\07\05 11:30	7	Sun Island Scenic Area	TYD	Shrubs + Grasses	（1）	TYD1
Pieris melete	2022	2022\07\05 11:30	7	Sun Island Scenic Area	TYD	Shrubs + Grasses	（1）	TYD1
Pieris melete	2022	2022\07\05 11:30	7	Sun Island Scenic Area	TYD	Shrubs + Grasses	（1）	TYD1
Pieris melete	2022	2022\07\05 11:30	7	Sun Island Scenic Area	TYD	Shrubs + Grasses	（1）	TYD1
Pieris melete	2022	2022\07\05 11:30	7	Sun Island Scenic Area	TYD	Shrubs + Grasses	（1）	TYD1
Pieris melete	2022	2022\07\05 11:30	7	Sun Island Scenic Area	TYD	Shrubs + Grasses	（1）	TYD1
Everes argiades	2022	2022\07\05 11:30	7	Sun Island Scenic Area	TYD	Shrubs + Grasses	（1）	TYD1
Polygonia c-aureum	2022	2022\07\05 11:30	7	Sun Island Scenic Area	TYD	Grasses	（2）	TYD2
Polygonia c-aureum	2022	2022\07\05 11:30	7	Sun Island Scenic Area	TYD	Grasses	（2）	TYD2
Pieris melete	2022	2022\07\05 11:30	7	Sun Island Scenic Area	TYD	Grasses	（2）	TYD2
Pieris melete	2022	2022\07\05 11:30	7	Sun Island Scenic Area	TYD	Grasses	（2）	TYD2
Polygonia c-aureum	2022	2022\07\05 11:30	7	Sun Island Scenic Area	TYD	Grasses	（2）	TYD2
Pieris rapae	2022	2022\07\05 11:30	7	Sun Island Scenic Area	TYD	Grasses	（2）	TYD2
Coenonympha oedippus	2022	2022\07\05 11:30	7	Sun Island Scenic Area	TYD	Unmanaged Area + Grasses	（3）	TYD3
Polygonia c-aureum	2022	2022\07\05 11:30	7	Sun Island Scenic Area	TYD	Unmanaged Area + Grasses	（3）	TYD3
Polygonia c-aureum	2022	2022\07\05 11:30	7	Sun Island Scenic Area	TYD	Unmanaged Area + Grasses	（3）	TYD3
Coenonympha oedippus	2022	2022\07\05 11:30	7	Sun Island Scenic Area	TYD	Unmanaged Area + Grasses	（3）	TYD3
Coenonympha oedippus	2022	2022\07\05 11:30	7	Sun Island Scenic Area	TYD	Unmanaged Area + Grasses	（3）	TYD3
Coenonympha oedippus	2022	2022\07\05 11:30	7	Sun Island Scenic Area	TYD	Unmanaged Area + Grasses	（3）	TYD3
Coenonympha oedippus	2022	2022\07\05 11:30	7	Sun Island Scenic Area	TYD	Unmanaged Area + Grasses	（3）	TYD3
Coenonympha oedippus	2022	2022\07\05 11:30	7	Sun Island Scenic Area	TYD	Unmanaged Area + Grasses	（3）	TYD3
Coenonympha oedippus	2022	2022\07\05 11:30	7	Sun Island Scenic Area	TYD	Unmanaged Area + Grasses	（3）	TYD3
Coenonympha oedippus	2022	2022\07\05 11:30	7	Sun Island Scenic Area	TYD	Unmanaged Area + Grasses	（3）	TYD3
Coenonympha oedippus	2022	2022\07\05 11:30	7	Sun Island Scenic Area	TYD	Unmanaged Area + Grasses	（3）	TYD3
Coenonympha oedippus	2022	2022\07\05 11:30	7	Sun Island Scenic Area	TYD	Unmanaged Area + Grasses	（3）	TYD3
Coenonympha oedippus	2022	2022\07\05 11:30	7	Sun Island Scenic Area	TYD	Unmanaged Area + Grasses	（3）	TYD3
Coenonympha oedippus	2022	2022\07\05 11:30	7	Sun Island Scenic Area	TYD	Unmanaged Area + Grasses	（3）	TYD3
Coenonympha oedippus	2022	2022\07\05 11:30	7	Sun Island Scenic Area	TYD	Unmanaged Area + Grasses	（3）	TYD3
Polygonia c-aureum	2022	2022\07\05 11:30	7	Sun Island Scenic Area	TYD	Unmanaged Area + Grasses	（3）	TYD3
Polygonia c-aureum	2022	2022\07\05 11:30	7	Sun Island Scenic Area	TYD	Unmanaged Area + Grasses	（3）	TYD3
Polygonia c-aureum	2022	2022\07\05 11:30	7	Sun Island Scenic Area	TYD	Unmanaged Area + Grasses	（3）	TYD3
Polygonia c-aureum	2022	2022\07\05 11:30	7	Sun Island Scenic Area	TYD	Unmanaged Area + Grasses	（3）	TYD3
Colias erate	2022	2022\07\05 11:30	7	Sun Island Scenic Area	TYD	Unmanaged Area + Grasses	（3）	TYD3
Colias erate	2022	2022\07\05 11:30	7	Sun Island Scenic Area	TYD	Unmanaged Area + Grasses	（3）	TYD3
Coenonympha oedippus	2022	2022\07\05 11:30	7	Sun Island Scenic Area	TYD	Unmanaged Area + Grasses	（3）	TYD3
Coenonympha oedippus	2022	2022\07\05 11:30	7	Sun Island Scenic Area	TYD	Unmanaged Area + Grasses	（3）	TYD3
Coenonympha oedippus	2022	2022\07\05 11:30	7	Sun Island Scenic Area	TYD	Unmanaged Area + Grasses	（3）	TYD3
Coenonympha oedippus	2022	2022\07\05 11:30	7	Sun Island Scenic Area	TYD	Unmanaged Area + Grasses	（3）	TYD3
Coenonympha oedippus	2022	2022\07\05 11:30	7	Sun Island Scenic Area	TYD	Unmanaged Area + Grasses	（3）	TYD3
Coenonympha oedippus	2022	2022\07\05 11:30	7	Sun Island Scenic Area	TYD	Unmanaged Area + Grasses	（3）	TYD3
Polygonia c-aureum	2022	2022\07\05 11:30	7	Sun Island Scenic Area	TYD	Unmanaged Area + Grasses	（3）	TYD3
Polygonia c-aureum	2022	2022\07\05 11:30	7	Sun Island Scenic Area	TYD	Unmanaged Area + Grasses	（3）	TYD3
Araschnia burejana	2022	2022\07\05 11:30	7	Sun Island Scenic Area	TYD	Unmanaged Area + Grasses	（3）	TYD3
Pieris melete	2022	2022\07\05 11:30	7	Sun Island Scenic Area	TYD	Unmanaged Area + Grasses	（3）	TYD3
Coenonympha oedippus	2022	2022\07\05 11:30	7	Sun Island Scenic Area	TYD	Unmanaged Area + Grasses	（3）	TYD3
Pieris rapae	2022	2022\07\05 11:30	7	Sun Island Scenic Area	TYD	Unmanaged Area + Trees + Grasses	（4）	TYD4
Pieris rapae	2022	2022\07\05 11:30	7	Sun Island Scenic Area	TYD	Unmanaged Area + Trees + Grasses	（4）	TYD4
Pieris rapae	2022	2022\07\05 11:30	7	Sun Island Scenic Area	TYD	Unmanaged Area + Trees + Grasses	（4）	TYD4
Pieris rapae	2022	2022\07\05 11:30	7	Sun Island Scenic Area	TYD	Unmanaged Area + Trees + Grasses	（4）	TYD4
Coenonympha oedippus	2022	2022\07\05 11:30	7	Sun Island Scenic Area	TYD	Unmanaged Area + Trees + Grasses	（4）	TYD4
Coenonympha oedippus	2022	2022\07\05 11:30	7	Sun Island Scenic Area	TYD	Unmanaged Area + Trees + Grasses	（4）	TYD4
Satyrium w-album	2022	2022\07\05 11:30	7	Sun Island Scenic Area	TYD	Unmanaged Area + Trees + Grasses	（4）	TYD4
Satyrium w-album	2022	2022\07\05 11:30	7	Sun Island Scenic Area	TYD	Unmanaged Area + Trees + Grasses	（4）	TYD4
Everes argiades	2022	2022\07\05 11:30	7	Sun Island Scenic Area	TYD	Unmanaged Area + Trees + Grasses	（4）	TYD4
Coenonympha oedippus	2022	2022\07\05 11:30	7	Sun Island Scenic Area	TYD	Unmanaged Area + Trees + Grasses	（4）	TYD4
Coenonympha oedippus	2022	2022\07\05 11:30	7	Sun Island Scenic Area	TYD	Unmanaged Area + Trees + Grasses	（4）	TYD4
Coenonympha oedippus	2022	2022\07\05 11:30	7	Sun Island Scenic Area	TYD	Unmanaged Area + Trees + Grasses	（4）	TYD4
Coenonympha oedippus	2022	2022\07\05 11:30	7	Sun Island Scenic Area	TYD	Unmanaged Area + Trees + Grasses	（4）	TYD4
Coenonympha oedippus	2022	2022\07\05 11:30	7	Sun Island Scenic Area	TYD	Unmanaged Area + Trees + Grasses	（4）	TYD4
Coenonympha oedippus	2022	2022\07\05 11:30	7	Sun Island Scenic Area	TYD	Unmanaged Area + Trees + Grasses	（4）	TYD4
Coenonympha oedippus	2022	2022\07\05 11:30	7	Sun Island Scenic Area	TYD	Unmanaged Area + Trees + Grasses	（4）	TYD4
Coenonympha oedippus	2022	2022\07\05 11:30	7	Sun Island Scenic Area	TYD	Unmanaged Area + Trees + Grasses	（4）	TYD4
Coenonympha oedippus	2022	2022\07\05 11:30	7	Sun Island Scenic Area	TYD	Unmanaged Area + Trees + Grasses	（4）	TYD4
Coenonympha oedippus	2022	2022\07\05 11:30	7	Sun Island Scenic Area	TYD	Unmanaged Area + Trees + Grasses	（4）	TYD4
Coenonympha oedippus	2022	2022\07\05 11:30	7	Sun Island Scenic Area	TYD	Unmanaged Area + Trees + Grasses	（4）	TYD4
Coenonympha oedippus	2022	2022\07\05 11:30	7	Sun Island Scenic Area	TYD	Unmanaged Area + Trees + Grasses	（4）	TYD4
Coenonympha oedippus	2022	2022\07\05 11:30	7	Sun Island Scenic Area	TYD	Unmanaged Area + Trees + Grasses	（4）	TYD4
Coenonympha oedippus	2022	2022\07\05 11:30	7	Sun Island Scenic Area	TYD	Unmanaged Area + Trees + Grasses	（4）	TYD4
Leptidea amurensis	2022	2022\07\05 11:30	7	Sun Island Scenic Area	TYD	Unmanaged Area + Trees + Grasses	（4）	TYD4
Coenonympha oedippus	2022	2022\07\05 11:30	7	Sun Island Scenic Area	TYD	Unmanaged Area + Trees + Grasses	（4）	TYD4
Pieris melete	2022	2022\07\05 11:30	7	Sun Island Scenic Area	TYD	Unmanaged Area + Trees + Grasses	（4）	TYD4
Satyrium w-album	2022	2022\07\05 11:30	7	Sun Island Scenic Area	TYD	Unmanaged Area + Trees + Grasses	（4）	TYD4
Satyrium w-album	2022	2022\07\05 11:30	7	Sun Island Scenic Area	TYD	Unmanaged Area + Trees + Grasses	（4）	TYD4
Argynnis paphia	2022	2022\07\05 11:30	7	Sun Island Scenic Area	TYD	Unmanaged Area + Trees + Grasses	（4）	TYD4
Coenonympha oedippus	2022	2022\07\05 11:30	7	Sun Island Scenic Area	TYD	Unmanaged Area + Trees + Grasses	（4）	TYD4
Coenonympha oedippus	2022	2022\07\05 11:30	7	Sun Island Scenic Area	TYD	Unmanaged Area + Trees + Grasses	（4）	TYD4
Coenonympha oedippus	2022	2022\07\05 11:30	7	Sun Island Scenic Area	TYD	Unmanaged Area + Trees + Grasses	（4）	TYD4
Coenonympha oedippus	2022	2022\07\05 11:30	7	Sun Island Scenic Area	TYD	Unmanaged Area + Trees + Grasses	（4）	TYD4
Coenonympha oedippus	2022	2022\07\05 11:30	7	Sun Island Scenic Area	TYD	Unmanaged Area + Trees + Grasses	（4）	TYD4
Coenonympha oedippus	2022	2022\07\05 11:30	7	Sun Island Scenic Area	TYD	Unmanaged Area + Trees + Grasses	（4）	TYD4
Coenonympha oedippus	2022	2022\07\05 11:30	7	Sun Island Scenic Area	TYD	Unmanaged Area + Trees + Grasses	（4）	TYD4
Coenonympha oedippus	2022	2022\07\05 11:30	7	Sun Island Scenic Area	TYD	Unmanaged Area + Trees + Grasses	（4）	TYD4
Coenonympha oedippus	2022	2022\07\05 11:30	7	Sun Island Scenic Area	TYD	Unmanaged Area + Trees + Grasses	（4）	TYD4
Coenonympha oedippus	2022	2022\07\05 11:30	7	Sun Island Scenic Area	TYD	Unmanaged Area + Trees + Grasses	（4）	TYD4
Coenonympha oedippus	2022	2022\07\05 11:30	7	Sun Island Scenic Area	TYD	Unmanaged Area + Trees + Grasses	（4）	TYD4
Coenonympha oedippus	2022	2022\07\05 11:30	7	Sun Island Scenic Area	TYD	Unmanaged Area + Trees + Grasses	（4）	TYD4
Pieris melete	2022	2022\07\05 11:30	7	Sun Island Scenic Area	TYD	Unmanaged Area + Trees + Grasses	（4）	TYD4
Pieris melete	2022	2022\07\05 11:30	7	Sun Island Scenic Area	TYD	Unmanaged Area + Trees + Grasses	（4）	TYD4
Pieris melete	2022	2022\07\05 11:30	7	Sun Island Scenic Area	TYD	Unmanaged Area + Trees + Grasses	（4）	TYD4
Coenonympha oedippus	2022	2022\07\05 11:30	7	Sun Island Scenic Area	TYD	Unmanaged Area + Trees + Grasses	（4）	TYD4
Coenonympha oedippus	2022	2022\07\05 11:30	7	Sun Island Scenic Area	TYD	Unmanaged Area + Trees + Grasses	（4）	TYD4
Coenonympha oedippus	2022	2022\07\05 11:30	7	Sun Island Scenic Area	TYD	Unmanaged Area + Trees + Grasses	（4）	TYD4
Pieris rapae	2022	2022\07\05 11:30	7	Sun Island Scenic Area	TYD	Unmanaged Area + Trees + Grasses	（4）	TYD4
Pieris rapae	2022	2022\07\05 11:30	7	Sun Island Scenic Area	TYD	Unmanaged Area + Trees + Grasses	（4）	TYD4
Pieris rapae	2022	2022\07\05 11:30	7	Sun Island Scenic Area	TYD	Unmanaged Area + Trees + Grasses	（4）	TYD4
Pieris rapae	2022	2022\07\05 11:30	7	Sun Island Scenic Area	TYD	Unmanaged Area + Trees + Grasses	（4）	TYD4
Pieris rapae	2022	2022\07\05 11:30	7	Sun Island Scenic Area	TYD	Unmanaged Area + Grasses	（5）	TYD5
Colias erate	2022	2022\07\05 11:30	7	Sun Island Scenic Area	TYD	Unmanaged Area + Grasses	（5）	TYD5
Colias erate	2022	2022\07\05 11:30	7	Sun Island Scenic Area	TYD	Unmanaged Area + Grasses	（5）	TYD5
Colias erate	2022	2022\07\05 11:30	7	Sun Island Scenic Area	TYD	Unmanaged Area + Grasses	（5）	TYD5
Pieris rapae	2022	2022\07\05 11:30	7	Sun Island Scenic Area	TYD	Unmanaged Area + Grasses	（5）	TYD5
Pieris rapae	2022	2022\07\05 11:30	7	Sun Island Scenic Area	TYD	Unmanaged Area + Grasses	（5）	TYD5
Pontia daplidice	2022	2022\07\05 11:30	7	Sun Island Scenic Area	TYD	Unmanaged Area + Grasses	（5）	TYD5
Leptidea amurensis	2022	2022\07\05 11:30	7	Sun Island Scenic Area	TYD	Unmanaged Area + Grasses	（5）	TYD5
Pieris rapae	2022	2022\07\05 11:30	7	Sun Island Scenic Area	TYD	Unmanaged Area + Grasses	（5）	TYD5
Coenonympha oedippus	2022	2022\07\05 11:30	7	Sun Island Scenic Area	TYD	Trees + Grasses	（7）	TYD7
Coenonympha oedippus	2022	2022\07\05 11:30	7	Sun Island Scenic Area	TYD	Trees + Grasses	（7）	TYD7
Coenonympha oedippus	2022	2022\07\05 11:30	7	Sun Island Scenic Area	TYD	Trees + Grasses	（7）	TYD7
Coenonympha oedippus	2022	2022\07\05 11:30	7	Sun Island Scenic Area	TYD	Trees + Grasses	（7）	TYD7
Coenonympha oedippus	2022	2022\07\05 11:30	7	Sun Island Scenic Area	TYD	Trees + Grasses	（7）	TYD7
Coenonympha oedippus	2022	2022\07\05 11:30	7	Sun Island Scenic Area	TYD	Trees + Grasses	（7）	TYD7
Coenonympha oedippus	2022	2022\07\05 11:30	7	Sun Island Scenic Area	TYD	Trees + Grasses	（7）	TYD7
Coenonympha oedippus	2022	2022\07\05 11:30	7	Sun Island Scenic Area	TYD	Trees + Grasses	（7）	TYD7
Pieris melete	2022	2022\07\05 11:30	7	Sun Island Scenic Area	TYD	Grasses	（8）	TYD8
Araschnia burejana	2022	2022\07\05 11:30	7	Sun Island Scenic Area	TYD	Grasses	（8）	TYD8
Pieris rapae	2022	2022\07\05 11:30	7	Sun Island Scenic Area	TYD	Grasses	（10）	TYD10
Pieris melete	2022	2022\07\05 11:30	7	Sun Island Scenic Area	TYD	Grasses	（10）	TYD10
Pieris melete	2022	2022\07\05 11:30	7	Sun Island Scenic Area	TYD	Grasses	（10）	TYD10
Papilio maackii	2022	2022\07\05 11:30	7	Sun Island Scenic Area	TYD	Grasses	（10）	TYD10
Pieris melete	2022	2022\07\06 11:00	7	Sun Island Scenic Area	TYD	Shrubs + Grasses	（1）	TYD1
Pieris melete	2022	2022\07\06 11:00	7	Sun Island Scenic Area	TYD	Shrubs + Grasses	（1）	TYD1
Pieris melete	2022	2022\07\06 11:00	7	Sun Island Scenic Area	TYD	Shrubs + Grasses	（1）	TYD1
Pieris melete	2022	2022\07\06 11:00	7	Sun Island Scenic Area	TYD	Shrubs + Grasses	（1）	TYD1
Pieris melete	2022	2022\07\06 11:00	7	Sun Island Scenic Area	TYD	Shrubs + Grasses	（1）	TYD1
Pieris melete	2022	2022\07\06 11:00	7	Sun Island Scenic Area	TYD	Shrubs + Grasses	（1）	TYD1
Pieris melete	2022	2022\07\06 11:00	7	Sun Island Scenic Area	TYD	Shrubs + Grasses	（1）	TYD1
Pieris melete	2022	2022\07\06 11:00	7	Sun Island Scenic Area	TYD	Shrubs + Grasses	（1）	TYD1
Pieris melete	2022	2022\07\06 11:00	7	Sun Island Scenic Area	TYD	Shrubs + Grasses	（1）	TYD1
Pieris melete	2022	2022\07\06 11:00	7	Sun Island Scenic Area	TYD	Shrubs + Grasses	（1）	TYD1
Pieris melete	2022	2022\07\06 11:00	7	Sun Island Scenic Area	TYD	Shrubs + Grasses	（1）	TYD1
Pieris melete	2022	2022\07\06 11:00	7	Sun Island Scenic Area	TYD	Shrubs + Grasses	（1）	TYD1
Pieris melete	2022	2022\07\06 11:00	7	Sun Island Scenic Area	TYD	Shrubs + Grasses	（1）	TYD1
Pieris melete	2022	2022\07\06 11:00	7	Sun Island Scenic Area	TYD	Shrubs + Grasses	（1）	TYD1
Araschnia burejana	2022	2022\07\06 11:00	7	Sun Island Scenic Area	TYD	Shrubs + Grasses	（1）	TYD1
Pieris rapae	2022	2022\07\06 11:00	7	Sun Island Scenic Area	TYD	Shrubs + Grasses	（1）	TYD1
Pieris melete	2022	2022\07\06 11:00	7	Sun Island Scenic Area	TYD	Shrubs + Grasses	（1）	TYD1
Colias erate	2022	2022\07\06 11:00	7	Sun Island Scenic Area	TYD	Shrubs + Grasses	（1）	TYD1
Everes argiades	2022	2022\07\06 11:00	7	Sun Island Scenic Area	TYD	Grasses	（11）	TYD11
Colias erate	2022	2022\07\06 11:00	7	Sun Island Scenic Area	TYD	Grasses	（10）	TYD10
Pieris rapae	2022	2022\07\06 11:00	7	Sun Island Scenic Area	TYD	Grasses	（10）	TYD10
Pieris rapae	2022	2022\07\06 11:00	7	Sun Island Scenic Area	TYD	Grasses	（10）	TYD10
Colias erate	2022	2022\07\06 11:00	7	Sun Island Scenic Area	TYD	Grasses	（10）	TYD10
Pontia daplidice	2022	2022\07\06 11:00	7	Sun Island Scenic Area	TYD	Grasses	（10）	TYD10
Pontia daplidice	2022	2022\07\06 11:00	7	Sun Island Scenic Area	TYD	Grasses	（10）	TYD10
Coenonympha oedippus	2022	2022\07\06 11:00	7	Sun Island Scenic Area	TYD	Grasses	（10）	TYD10
Pieris rapae	2022	2022\07\06 11:00	7	Sun Island Scenic Area	TYD	Grasses	（10）	TYD10
Pieris rapae	2022	2022\07\06 11:00	7	Sun Island Scenic Area	TYD	Grasses	（10）	TYD10
Pieris rapae	2022	2022\07\06 11:00	7	Sun Island Scenic Area	TYD	Grasses	（10）	TYD10
Pieris melete	2022	2022\07\06 11:00	7	Sun Island Scenic Area	TYD	Grasses	（8）	TYD8
Pieris melete	2022	2022\07\06 11:00	7	Sun Island Scenic Area	TYD	Grasses	（8）	TYD8
Coenonympha oedippus	2022	2022\07\06 11:00	7	Sun Island Scenic Area	TYD	Grasses	（8）	TYD8
Coenonympha oedippus	2022	2022\07\06 11:00	7	Sun Island Scenic Area	TYD	Grasses	（8）	TYD8
Coenonympha oedippus	2022	2022\07\06 11:00	7	Sun Island Scenic Area	TYD	Grasses	（8）	TYD8
Coenonympha oedippus	2022	2022\07\06 11:00	7	Sun Island Scenic Area	TYD	Trees + Grasses	（7）	TYD7
Coenonympha oedippus	2022	2022\07\06 11:00	7	Sun Island Scenic Area	TYD	Trees + Grasses	（7）	TYD7
Coenonympha oedippus	2022	2022\07\06 11:00	7	Sun Island Scenic Area	TYD	Trees + Grasses	（7）	TYD7
Coenonympha oedippus	2022	2022\07\06 11:00	7	Sun Island Scenic Area	TYD	Trees + Grasses	（7）	TYD7
Coenonympha oedippus	2022	2022\07\06 11:00	7	Sun Island Scenic Area	TYD	Trees + Grasses	（7）	TYD7
Coenonympha oedippus	2022	2022\07\06 11:00	7	Sun Island Scenic Area	TYD	Trees + Grasses	（7）	TYD7
Coenonympha oedippus	2022	2022\07\06 11:00	7	Sun Island Scenic Area	TYD	Trees + Grasses	（7）	TYD7
Coenonympha oedippus	2022	2022\07\06 11:00	7	Sun Island Scenic Area	TYD	Trees + Grasses	（7）	TYD7
Coenonympha oedippus	2022	2022\07\06 11:00	7	Sun Island Scenic Area	TYD	Trees + Grasses	（7）	TYD7
Coenonympha oedippus	2022	2022\07\06 11:00	7	Sun Island Scenic Area	TYD	Trees + Grasses	（7）	TYD7
Coenonympha oedippus	2022	2022\07\06 11:00	7	Sun Island Scenic Area	TYD	Trees + Grasses	（7）	TYD7
Coenonympha oedippus	2022	2022\07\06 11:00	7	Sun Island Scenic Area	TYD	Trees + Grasses	（7）	TYD7
Coenonympha oedippus	2022	2022\07\06 11:00	7	Sun Island Scenic Area	TYD	Trees + Grasses	（7）	TYD7
Coenonympha oedippus	2022	2022\07\06 11:00	7	Sun Island Scenic Area	TYD	Trees + Grasses	（7）	TYD7
Coenonympha oedippus	2022	2022\07\06 11:00	7	Sun Island Scenic Area	TYD	Trees + Grasses	（7）	TYD7
Coenonympha oedippus	2022	2022\07\06 11:00	7	Sun Island Scenic Area	TYD	Trees + Grasses	（7）	TYD7
Coenonympha oedippus	2022	2022\07\06 11:00	7	Sun Island Scenic Area	TYD	Trees + Grasses	（7）	TYD7
Coenonympha oedippus	2022	2022\07\06 11:00	7	Sun Island Scenic Area	TYD	Trees + Grasses	（7）	TYD7
Coenonympha oedippus	2022	2022\07\06 11:00	7	Sun Island Scenic Area	TYD	Trees + Grasses	（7）	TYD7
Coenonympha oedippus	2022	2022\07\06 11:00	7	Sun Island Scenic Area	TYD	Trees + Grasses	（7）	TYD7
Coenonympha oedippus	2022	2022\07\06 11:00	7	Sun Island Scenic Area	TYD	Trees + Grasses	（7）	TYD7
Colias erate	2022	2022\07\06 11:00	7	Sun Island Scenic Area	TYD	Trees + Grasses	（7）	TYD7
Pieris rapae	2022	2022\07\06 11:00	7	Sun Island Scenic Area	TYD	Trees + Grasses	（6）	TYD6
Pieris rapae	2022	2022\07\06 11:00	7	Sun Island Scenic Area	TYD	Trees + Grasses	（6）	TYD6
Colias erate	2022	2022\07\06 11:00	7	Sun Island Scenic Area	TYD	Unmanaged Area + Grasses	（5）	TYD5
Colias erate	2022	2022\07\06 11:00	7	Sun Island Scenic Area	TYD	Unmanaged Area + Grasses	（5）	TYD5
Pontia daplidice	2022	2022\07\06 11:00	7	Sun Island Scenic Area	TYD	Unmanaged Area + Grasses	（5）	TYD5
Everes argiades	2022	2022\07\06 11:00	7	Sun Island Scenic Area	TYD	Unmanaged Area + Grasses	（5）	TYD5
Everes argiades	2022	2022\07\06 11:00	7	Sun Island Scenic Area	TYD	Unmanaged Area + Grasses	（5）	TYD5
Everes argiades	2022	2022\07\06 11:00	7	Sun Island Scenic Area	TYD	Unmanaged Area + Grasses	（5）	TYD5
Colias erate	2022	2022\07\06 11:00	7	Sun Island Scenic Area	TYD	Unmanaged Area + Grasses	（5）	TYD5
Everes argiades	2022	2022\07\06 11:00	7	Sun Island Scenic Area	TYD	Unmanaged Area + Grasses	（5）	TYD5
Everes argiades	2022	2022\07\06 11:00	7	Sun Island Scenic Area	TYD	Unmanaged Area + Grasses	（5）	TYD5
Leptidea amurensis	2022	2022\07\06 11:00	7	Sun Island Scenic Area	TYD	Unmanaged Area + Grasses	（5）	TYD5
Colias erate	2022	2022\07\06 11:00	7	Sun Island Scenic Area	TYD	Unmanaged Area + Grasses	（5）	TYD5
Clossiana selenis	2022	2022\07\06 11:00	7	Sun Island Scenic Area	TYD	Unmanaged Area + Grasses	（5）	TYD5
Pieris rapae	2022	2022\07\06 11:00	7	Sun Island Scenic Area	TYD	Unmanaged Area + Grasses	（5）	TYD5
Pontia daplidice	2022	2022\07\06 11:00	7	Sun Island Scenic Area	TYD	Unmanaged Area + Grasses	（5）	TYD5
Pieris rapae	2022	2022\07\06 11:00	7	Sun Island Scenic Area	TYD	Unmanaged Area + Grasses	（5）	TYD5
Colias erate	2022	2022\07\06 11:00	7	Sun Island Scenic Area	TYD	Unmanaged Area + Grasses	（5）	TYD5
Pieris rapae	2022	2022\07\06 11:00	7	Sun Island Scenic Area	TYD	Unmanaged Area + Grasses	（5）	TYD5
Pontia daplidice	2022	2022\07\06 11:00	7	Sun Island Scenic Area	TYD	Unmanaged Area + Grasses	（5）	TYD5
Leptidea amurensis	2022	2022\07\06 11:00	7	Sun Island Scenic Area	TYD	Unmanaged Area + Grasses	（5）	TYD5
Coenonympha oedippus	2022	2022\07\06 11:00	7	Sun Island Scenic Area	TYD	Unmanaged Area + Trees + Grasses	（4）	TYD4
Coenonympha oedippus	2022	2022\07\06 11:00	7	Sun Island Scenic Area	TYD	Unmanaged Area + Trees + Grasses	（4）	TYD4
Coenonympha oedippus	2022	2022\07\06 11:00	7	Sun Island Scenic Area	TYD	Unmanaged Area + Trees + Grasses	（4）	TYD4
Coenonympha oedippus	2022	2022\07\06 11:00	7	Sun Island Scenic Area	TYD	Unmanaged Area + Trees + Grasses	（4）	TYD4
Coenonympha oedippus	2022	2022\07\06 11:00	7	Sun Island Scenic Area	TYD	Unmanaged Area + Trees + Grasses	（4）	TYD4
Coenonympha oedippus	2022	2022\07\06 11:00	7	Sun Island Scenic Area	TYD	Unmanaged Area + Trees + Grasses	（4）	TYD4
Coenonympha oedippus	2022	2022\07\06 11:00	7	Sun Island Scenic Area	TYD	Unmanaged Area + Trees + Grasses	（4）	TYD4
Coenonympha oedippus	2022	2022\07\06 11:00	7	Sun Island Scenic Area	TYD	Unmanaged Area + Trees + Grasses	（4）	TYD4
Coenonympha oedippus	2022	2022\07\06 11:00	7	Sun Island Scenic Area	TYD	Unmanaged Area + Trees + Grasses	（4）	TYD4
Coenonympha oedippus	2022	2022\07\06 11:00	7	Sun Island Scenic Area	TYD	Unmanaged Area + Trees + Grasses	（4）	TYD4
Coenonympha oedippus	2022	2022\07\06 11:00	7	Sun Island Scenic Area	TYD	Unmanaged Area + Trees + Grasses	（4）	TYD4
Coenonympha oedippus	2022	2022\07\06 11:00	7	Sun Island Scenic Area	TYD	Unmanaged Area + Trees + Grasses	（4）	TYD4
Coenonympha oedippus	2022	2022\07\06 11:00	7	Sun Island Scenic Area	TYD	Unmanaged Area + Trees + Grasses	（4）	TYD4
Coenonympha oedippus	2022	2022\07\06 11:00	7	Sun Island Scenic Area	TYD	Unmanaged Area + Trees + Grasses	（4）	TYD4
Coenonympha oedippus	2022	2022\07\06 11:00	7	Sun Island Scenic Area	TYD	Unmanaged Area + Trees + Grasses	（4）	TYD4
Coenonympha oedippus	2022	2022\07\06 11:00	7	Sun Island Scenic Area	TYD	Unmanaged Area + Trees + Grasses	（4）	TYD4
Coenonympha oedippus	2022	2022\07\06 11:00	7	Sun Island Scenic Area	TYD	Unmanaged Area + Trees + Grasses	（4）	TYD4
Coenonympha oedippus	2022	2022\07\06 11:00	7	Sun Island Scenic Area	TYD	Unmanaged Area + Trees + Grasses	（4）	TYD4
Coenonympha oedippus	2022	2022\07\06 11:00	7	Sun Island Scenic Area	TYD	Unmanaged Area + Trees + Grasses	（4）	TYD4
Coenonympha oedippus	2022	2022\07\06 11:00	7	Sun Island Scenic Area	TYD	Unmanaged Area + Trees + Grasses	（4）	TYD4
Coenonympha oedippus	2022	2022\07\06 11:00	7	Sun Island Scenic Area	TYD	Unmanaged Area + Trees + Grasses	（4）	TYD4
Coenonympha oedippus	2022	2022\07\06 11:00	7	Sun Island Scenic Area	TYD	Unmanaged Area + Trees + Grasses	（4）	TYD4
Coenonympha oedippus	2022	2022\07\06 11:00	7	Sun Island Scenic Area	TYD	Unmanaged Area + Trees + Grasses	（4）	TYD4
Coenonympha oedippus	2022	2022\07\06 11:00	7	Sun Island Scenic Area	TYD	Unmanaged Area + Trees + Grasses	（4）	TYD4
Ochlodes venata	2022	2022\07\06 11:00	7	Sun Island Scenic Area	TYD	Unmanaged Area + Trees + Grasses	（4）	TYD4
Coenonympha oedippus	2022	2022\07\06 11:00	7	Sun Island Scenic Area	TYD	Unmanaged Area + Trees + Grasses	（4）	TYD4
Coenonympha oedippus	2022	2022\07\06 11:00	7	Sun Island Scenic Area	TYD	Unmanaged Area + Trees + Grasses	（4）	TYD4
Coenonympha oedippus	2022	2022\07\06 11:00	7	Sun Island Scenic Area	TYD	Unmanaged Area + Trees + Grasses	（4）	TYD4
Coenonympha oedippus	2022	2022\07\06 11:00	7	Sun Island Scenic Area	TYD	Unmanaged Area + Trees + Grasses	（4）	TYD4
Coenonympha oedippus	2022	2022\07\06 11:00	7	Sun Island Scenic Area	TYD	Unmanaged Area + Trees + Grasses	（4）	TYD4
Pieris melete	2022	2022\07\06 11:00	7	Sun Island Scenic Area	TYD	Unmanaged Area + Trees + Grasses	（4）	TYD4
Coenonympha oedippus	2022	2022\07\06 11:00	7	Sun Island Scenic Area	TYD	Unmanaged Area + Trees + Grasses	（4）	TYD4
polygonia c-album	2022	2022\07\06 11:00	7	Sun Island Scenic Area	TYD	Grasses	（2）	TYD2
Pieris rapae	2022	2022\07\06 11:00	7	Sun Island Scenic Area	TYD	Grasses	（2）	TYD2
Argynnis paphia	2022	2022\07\06 11:00	7	Sun Island Scenic Area	TYD	Unmanaged Area + Grasses	（3）	TYD3
Araschnia burejana	2022	2022\07\06 11:00	7	Sun Island Scenic Area	TYD	Unmanaged Area + Grasses	（3）	TYD3
Araschnia burejana	2022	2022\07\06 11:00	7	Sun Island Scenic Area	TYD	Unmanaged Area + Grasses	（3）	TYD3
Araschnia burejana	2022	2022\07\06 11:00	7	Sun Island Scenic Area	TYD	Unmanaged Area + Grasses	（3）	TYD3
Araschnia burejana	2022	2022\07\06 11:00	7	Sun Island Scenic Area	TYD	Unmanaged Area + Grasses	（3）	TYD3
Coenonympha oedippus	2022	2022\07\06 11:00	7	Sun Island Scenic Area	TYD	Unmanaged Area + Grasses	（3）	TYD3
Coenonympha oedippus	2022	2022\07\06 11:00	7	Sun Island Scenic Area	TYD	Unmanaged Area + Grasses	（3）	TYD3
Coenonympha oedippus	2022	2022\07\06 11:00	7	Sun Island Scenic Area	TYD	Unmanaged Area + Grasses	（3）	TYD3
Coenonympha oedippus	2022	2022\07\06 11:00	7	Sun Island Scenic Area	TYD	Unmanaged Area + Grasses	（3）	TYD3
Coenonympha oedippus	2022	2022\07\06 11:00	7	Sun Island Scenic Area	TYD	Unmanaged Area + Grasses	（3）	TYD3
Coenonympha oedippus	2022	2022\07\06 11:00	7	Sun Island Scenic Area	TYD	Unmanaged Area + Grasses	（3）	TYD3
Coenonympha oedippus	2022	2022\07\06 11:00	7	Sun Island Scenic Area	TYD	Unmanaged Area + Grasses	（3）	TYD3
Coenonympha oedippus	2022	2022\07\06 11:00	7	Sun Island Scenic Area	TYD	Unmanaged Area + Grasses	（3）	TYD3
Coenonympha oedippus	2022	2022\07\06 11:00	7	Sun Island Scenic Area	TYD	Unmanaged Area + Grasses	（3）	TYD3
Coenonympha oedippus	2022	2022\07\06 11:00	7	Sun Island Scenic Area	TYD	Unmanaged Area + Grasses	（3）	TYD3
Coenonympha oedippus	2022	2022\07\06 11:00	7	Sun Island Scenic Area	TYD	Unmanaged Area + Grasses	（3）	TYD3
Coenonympha oedippus	2022	2022\07\06 11:00	7	Sun Island Scenic Area	TYD	Unmanaged Area + Grasses	（3）	TYD3
Coenonympha oedippus	2022	2022\07\06 11:00	7	Sun Island Scenic Area	TYD	Unmanaged Area + Grasses	（3）	TYD3
Coenonympha oedippus	2022	2022\07\06 11:00	7	Sun Island Scenic Area	TYD	Unmanaged Area + Grasses	（3）	TYD3
Coenonympha oedippus	2022	2022\07\06 11:00	7	Sun Island Scenic Area	TYD	Unmanaged Area + Grasses	（3）	TYD3
Polygonia c-aureum	2022	2022\07\06 11:00	7	Sun Island Scenic Area	TYD	Unmanaged Area + Grasses	（3）	TYD3
Polygonia c-aureum	2022	2022\07\06 11:00	7	Sun Island Scenic Area	TYD	Unmanaged Area + Grasses	（3）	TYD3
Polygonia c-aureum	2022	2022\07\06 11:00	7	Sun Island Scenic Area	TYD	Unmanaged Area + Grasses	（3）	TYD3
Coenonympha oedippus	2022	2022\07\06 11:00	7	Sun Island Scenic Area	TYD	Unmanaged Area + Grasses	（3）	TYD3
Coenonympha oedippus	2022	2022\07\06 11:00	7	Sun Island Scenic Area	TYD	Unmanaged Area + Grasses	（3）	TYD3
Coenonympha oedippus	2022	2022\07\06 11:00	7	Sun Island Scenic Area	TYD	Unmanaged Area + Grasses	（3）	TYD3
Coenonympha oedippus	2022	2022\07\06 11:00	7	Sun Island Scenic Area	TYD	Unmanaged Area + Grasses	（3）	TYD3
Coenonympha oedippus	2022	2022\07\06 11:00	7	Sun Island Scenic Area	TYD	Unmanaged Area + Grasses	（3）	TYD3
Polygonia c-aureum	2022	2022\07\06 11:00	7	Sun Island Scenic Area	TYD	Unmanaged Area + Grasses	（3）	TYD3
Polygonia c-aureum	2022	2022\07\06 11:00	7	Sun Island Scenic Area	TYD	Unmanaged Area + Grasses	（3）	TYD3
Coenonympha oedippus	2022	2022\07\06 11:00	7	Sun Island Scenic Area	TYD	Unmanaged Area + Grasses	（3）	TYD3
Coenonympha oedippus	2022	2022\07\06 11:00	7	Sun Island Scenic Area	TYD	Unmanaged Area + Grasses	（3）	TYD3
Coenonympha oedippus	2022	2022\07\06 11:00	7	Sun Island Scenic Area	TYD	Unmanaged Area + Grasses	（3）	TYD3
Coenonympha oedippus	2022	2022\07\06 11:00	7	Sun Island Scenic Area	TYD	Unmanaged Area + Grasses	（3）	TYD3
Coenonympha oedippus	2022	2022\07\06 11:00	7	Sun Island Scenic Area	TYD	Unmanaged Area + Grasses	（3）	TYD3
Coenonympha oedippus	2022	2022\07\06 11:00	7	Sun Island Scenic Area	TYD	Unmanaged Area + Grasses	（3）	TYD3
Coenonympha oedippus	2022	2022\07\06 11:00	7	Sun Island Scenic Area	TYD	Unmanaged Area + Grasses	（3）	TYD3
Coenonympha oedippus	2022	2022\07\06 11:00	7	Sun Island Scenic Area	TYD	Unmanaged Area + Grasses	（3）	TYD3
Coenonympha oedippus	2022	2022\07\06 11:00	7	Sun Island Scenic Area	TYD	Unmanaged Area + Grasses	（3）	TYD3
Coenonympha oedippus	2022	2022\07\06 11:00	7	Sun Island Scenic Area	TYD	Unmanaged Area + Grasses	（3）	TYD3
Coenonympha oedippus	2022	2022\07\06 11:00	7	Sun Island Scenic Area	TYD	Unmanaged Area + Grasses	（3）	TYD3
Pieris rapae	2022	2022\07\08 9:30	7	Sports Park	TYP	Shrubs + Grasses	（2）	TYP2
Pieris rapae	2022	2022\07\08 9:30	7	Sports Park	TYP	Shrubs + Grasses	（2）	TYP2
Polygonia c-aureum	2022	2022\07\08 9:30	7	Sports Park	TYP	Trees + Grasses	（5）	TYP5
Polygonia c-aureum	2022	2022\07\08 9:30	7	Sports Park	TYP	Shrubs + Grasses	（2）	TYP2
Pieris rapae	2022	2022\07\08 9:30	7	Sports Park	TYP	Grasses	（6）	TYP6
Pieris rapae	2022	2022\07\08 9:30	7	Sports Park	TYP	Grasses	（6）	TYP6
Pieris rapae	2022	2022\07\08 9:30	7	Sports Park	TYP	Grasses	（6）	TYP6
Pieris rapae	2022	2022\07\08 9:30	7	Sports Park	TYP	Grasses	（6）	TYP6
Pieris rapae	2022	2022\07\08 9:30	7	Sports Park	TYP	Trees + Grasses	（5）	TYP5
Pieris rapae	2022	2022\07\08 9:30	7	Sports Park	TYP	Trees + Grasses	（5）	TYP5
Pieris rapae	2022	2022\07\08 9:30	7	Sports Park	TYP	Shrubs + Grasses	（2）	TYP2
Pieris rapae	2022	2022\07\08 9:30	7	Sports Park	TYP	Trees + Grasses	（5）	TYP5
Pieris rapae	2022	2022\07\08 9:30	7	Sports Park	TYP	Shrubs	（7）	TYP7
Pieris rapae	2022	2022\07\08 9:30	7	Sports Park	TYP	Grasses	（6）	TYP6
Pieris rapae	2022	2022\07\09 11:00	7	Sports Park	TYP	Grasses	（6）	TYP6
Pieris rapae	2022	2022\07\09 11:00	7	Sports Park	TYP	Grasses	（6）	TYP6
Pieris rapae	2022	2022\07\09 11:00	7	Sports Park	TYP	Grasses	（6）	TYP6
Polygonia c-aureum	2022	2022\07\09 11:00	7	Sports Park	TYP	Trees + Grasses	（5）	TYP5
Pieris rapae	2022	2022\07\09 11:00	7	Sports Park	TYP	Grasses	（13）	TYP13
Pieris rapae	2022	2022\07\09 11:00	7	Sports Park	TYP	Grasses	（13）	TYP13
Pieris rapae	2022	2022\07\09 11:00	7	Sports Park	TYP	Shrubs + Grasses	（2）	TYP2
Pieris rapae	2022	2022\07\09 11:00	7	Sports Park	TYP	Shrubs + Grasses	（2）	TYP2
Pieris rapae	2022	2022\07\09 11:00	7	Sports Park	TYP	Shrubs + Grasses	（2）	TYP2
Pieris rapae	2022	2022\07\09 11:00	7	Sports Park	TYP	Shrubs + Grasses	（2）	TYP2
Pieris rapae	2022	2022\07\11 10:30	7	Lilac Park	DXP	Trees + Shrubs	（7）	DXP7
Pieris rapae	2022	2022\07\11 10:30	7	Lilac Park	DXP	Trees + Shrubs + Grasses	（10）	DXP10
Pieris rapae	2022	2022\07\11 10:30	7	Lilac Park	DXP	Trees + Shrubs + Grasses	（10）	DXP10
Pieris rapae	2022	2022\07\11 10:30	7	Lilac Park	DXP	Trees + Shrubs + Grasses	（10）	DXP10
Pieris rapae	2022	2022\07\11 10:30	7	Lilac Park	DXP	Trees + Shrubs + Grasses	（10）	DXP10
Pieris rapae	2022	2022\07\11 10:30	7	Lilac Park	DXP	Trees + Shrubs + Grasses	（10）	DXP10
Everes argiades	2022	2022\07\11 10:30	7	Lilac Park	DXP	Trees + Shrubs + Grasses	（10）	DXP10
Pieris rapae	2022	2022\07\11 10:30	7	Lilac Park	DXP	Trees + Shrubs + Grasses	（10）	DXP10
Pieris melete	2022	2022\07\11 10:30	7	Lilac Park	DXP	Trees + Shrubs + Grasses	（10）	DXP10
Pieris rapae	2022	2022\07\11 10:30	7	Lilac Park	DXP	Trees + Shrubs + Grasses	（10）	DXP10
Pieris rapae	2022	2022\07\11 10:30	7	Lilac Park	DXP	Trees + Shrubs + Grasses	（10）	DXP10
Pieris rapae	2022	2022\07\11 10:30	7	Lilac Park	DXP	Trees + Shrubs + Grasses	（10）	DXP10
Pieris rapae	2022	2022\07\11 10:30	7	Lilac Park	DXP	Shrubs + Grasses	（11）	DXP11
Everes argiades	2022	2022\07\11 10:30	7	Lilac Park	DXP	Shrubs + Grasses	（11）	DXP11
Pieris rapae	2022	2022\07\11 10:30	7	Lilac Park	DXP	Shrubs + Grasses	（11）	DXP11
Pontia daplidice	2022	2022\07\11 10:30	7	Lilac Park	DXP	Shrubs + Grasses	（11）	DXP11
Pieris rapae	2022	2022\07\11 10:30	7	Lilac Park	DXP	Trees + Shrubs + Grasses	（12）	DXP12
Pieris rapae	2022	2022\07\11 10:30	7	Lilac Park	DXP	Trees + Shrubs + Grasses	（12）	DXP12
Everes argiades	2022	2022\07\11 10:30	7	Lilac Park	DXP	Trees + Shrubs + Grasses	（12）	DXP12
Everes argiades	2022	2022\07\11 10:30	7	Lilac Park	DXP	Trees + Shrubs + Grasses	（12）	DXP12
Everes argiades	2022	2022\07\11 10:30	7	Lilac Park	DXP	Trees + Shrubs + Grasses	（12）	DXP12
Everes argiades	2022	2022\07\11 10:30	7	Lilac Park	DXP	Trees + Shrubs + Grasses	（12）	DXP12
Pieris rapae	2022	2022\07\11 10:30	7	Lilac Park	DXP	Trees + Shrubs + Grasses	（12）	DXP12
Pieris rapae	2022	2022\07\11 10:30	7	Lilac Park	DXP	Trees + Shrubs + Grasses	（12）	DXP12
Pieris rapae	2022	2022\07\11 10:30	7	Lilac Park	DXP	Trees + Shrubs + Grasses	（12）	DXP12
Everes argiades	2022	2022\07\11 10:30	7	Lilac Park	DXP	Trees + Shrubs	（13）	DXP13
Pieris rapae	2022	2022\07\11 10:30	7	Lilac Park	DXP	Shrubs + Grasses	（5）	DXP5
Everes argiades	2022	2022\07\11 10:30	7	Lilac Park	DXP	Shrubs + Grasses	（5）	DXP5
Pontia daplidice	2022	2022\07\11 10:30	7	Lilac Park	DXP	Trees + Shrubs	（7）	DXP7
Pieris rapae	2022	2022\07\11 10:30	7	Lilac Park	DXP	Trees + Shrubs	（7）	DXP7
Pieris rapae	2022	2022\07\11 10:30	7	Lilac Park	DXP	Shrubs + Grasses	（11）	DXP11
Everes argiades	2022	2022\07\11 10:30	7	Lilac Park	DXP	Shrubs + Grasses	（11）	DXP11
Pieris rapae	2022	2022\07\11 10:30	7	Lilac Park	DXP	Shrubs + Grasses	（11）	DXP11
Pieris rapae	2022	2022\07\11 10:30	7	Lilac Park	DXP	Trees + Shrubs + Grasses	（12）	DXP12
Pieris rapae	2022	2022\07\11 10:30	7	Lilac Park	DXP	Trees + Shrubs + Grasses	（12）	DXP12
Pieris rapae	2022	2022\07\11 10:30	7	Lilac Park	DXP	Shrubs	（3）	DXP3
Pieris rapae	2022	2022\07\11 10:30	7	Lilac Park	DXP	Grasses	（2）	DXP2
Pontia daplidice	2022	2022\07\11 10:30	7	Lilac Park	DXP	Grasses	（2）	DXP2
Pieris rapae	2022	2022\07\11 10:30	7	Lilac Park	DXP	Trees + Shrubs	（4）	DXP4
Pieris rapae	2022	2022\07\11 10:30	7	Lilac Park	DXP	Shrubs + Grasses	（5）	DXP5
Everes argiades	2022	2022\07\12 12:00	7	Lilac Park	DXP	Shrubs + Grasses	（8）	DXP8
Everes argiades	2022	2022\07\12 12:00	7	Lilac Park	DXP	Shrubs + Grasses	（8）	DXP8
Pieris melete	2022	2022\07\12 12:00	7	Lilac Park	DXP	Shrubs + Grasses	（8）	DXP8
Pieris rapae	2022	2022\07\12 12:00	7	Lilac Park	DXP	Shrubs + Grasses	（11）	DXP11
Pieris rapae	2022	2022\07\12 12:00	7	Lilac Park	DXP	Shrubs + Grasses	（11）	DXP11
Pieris rapae	2022	2022\07\12 12:00	7	Lilac Park	DXP	Trees + Shrubs + Grasses	（12）	DXP12
Pieris rapae	2022	2022\07\12 12:00	7	Lilac Park	DXP	Trees + Shrubs + Grasses	（12）	DXP12
Pieris rapae	2022	2022\07\12 12:00	7	Lilac Park	DXP	Shrubs	（3）	DXP3
Pieris rapae	2022	2022\07\12 12:00	7	Lilac Park	DXP	Shrubs	（3）	DXP3
Pieris rapae	2022	2022\07\12 12:00	7	Lilac Park	DXP	Shrubs + Grasses	（5）	DXP5
Pieris rapae	2022	2022\07\12 12:00	7	Lilac Park	DXP	Shrubs + Grasses	（6）	DXP6
Pieris rapae	2022	2022\07\12 12:00	7	Lilac Park	DXP	Shrubs + Grasses	（6）	DXP6
Pieris rapae	2022	2022\07\12 12:00	7	Lilac Park	DXP	Shrubs + Grasses	（6）	DXP6
Pieris rapae	2022	2022\07\12 12:00	7	Lilac Park	DXP	Shrubs + Grasses	（6）	DXP6
Pieris melete	2022	2022\07\12 12:00	7	Lilac Park	DXP	Shrubs + Grasses	（8）	DXP8
Pieris rapae	2022	2022\07\12 12:00	7	Lilac Park	DXP	Trees + Shrubs + Grasses	（10）	DXP10
Pieris rapae	2022	2022\07\12 12:00	7	Lilac Park	DXP	Trees + Shrubs + Grasses	（10）	DXP10
Everes argiades	2022	2022\07\12 12:00	7	Lilac Park	DXP	Trees + Shrubs + Grasses	（10）	DXP10
Everes argiades	2022	2022\07\12 12:00	7	Lilac Park	DXP	Trees + Shrubs + Grasses	（10）	DXP10
Pieris rapae	2022	2022\07\12 12:00	7	Lilac Park	DXP	Shrubs	（1）	DXP1
Everes argiades	2022	2022\07\16 10:00	7	Qunli Bund Wetland Park	QLP	Grasses	（1）	QLP1
Pieris rapae	2022	2022\07\16 10:00	7	Qunli Bund Wetland Park	QLP	Grasses	（1）	QLP1
Colias erate	2022	2022\07\16 10:00	7	Qunli Bund Wetland Park	QLP	Grasses	（1）	QLP1
Everes argiades	2022	2022\07\16 10:00	7	Qunli Bund Wetland Park	QLP	Grasses	（1）	QLP1
Everes argiades	2022	2022\07\16 10:00	7	Qunli Bund Wetland Park	QLP	Grasses	（1）	QLP1
Everes argiades	2022	2022\07\16 10:00	7	Qunli Bund Wetland Park	QLP	Grasses	（1）	QLP1
Colias erate	2022	2022\07\16 10:00	7	Qunli Bund Wetland Park	QLP	Grasses	（1）	QLP1
Pontia daplidice	2022	2022\07\16 10:00	7	Qunli Bund Wetland Park	QLP	Grasses	（1）	QLP1
Pontia daplidice	2022	2022\07\16 10:00	7	Qunli Bund Wetland Park	QLP	Grasses	（1）	QLP1
Pontia daplidice	2022	2022\07\16 10:00	7	Qunli Bund Wetland Park	QLP	Grasses	（1）	QLP1
Pontia daplidice	2022	2022\07\16 10:00	7	Qunli Bund Wetland Park	QLP	Grasses	（1）	QLP1
Pontia daplidice	2022	2022\07\16 10:00	7	Qunli Bund Wetland Park	QLP	Grasses	（1）	QLP1
Pontia daplidice	2022	2022\07\16 10:00	7	Qunli Bund Wetland Park	QLP	Grasses	（1）	QLP1
Pontia daplidice	2022	2022\07\16 10:00	7	Qunli Bund Wetland Park	QLP	Grasses	（1）	QLP1
Pontia daplidice	2022	2022\07\16 10:00	7	Qunli Bund Wetland Park	QLP	Grasses	（1）	QLP1
Pontia daplidice	2022	2022\07\16 10:00	7	Qunli Bund Wetland Park	QLP	Grasses	（1）	QLP1
Pontia daplidice	2022	2022\07\16 10:00	7	Qunli Bund Wetland Park	QLP	Grasses	（1）	QLP1
Pontia daplidice	2022	2022\07\16 10:00	7	Qunli Bund Wetland Park	QLP	Grasses	（1）	QLP1
Pieris rapae	2022	2022\07\16 10:00	7	Qunli Bund Wetland Park	QLP	Grasses	（1）	QLP1
Pieris rapae	2022	2022\07\16 10:00	7	Qunli Bund Wetland Park	QLP	Grasses	（1）	QLP1
Pieris rapae	2022	2022\07\16 10:00	7	Qunli Bund Wetland Park	QLP	Grasses	（1）	QLP1
Pieris rapae	2022	2022\07\16 10:00	7	Qunli Bund Wetland Park	QLP	Grasses	（1）	QLP1
Pieris rapae	2022	2022\07\16 10:00	7	Qunli Bund Wetland Park	QLP	Grasses	（1）	QLP1
Pieris rapae	2022	2022\07\16 10:00	7	Qunli Bund Wetland Park	QLP	Grasses	（1）	QLP1
Pieris rapae	2022	2022\07\16 10:00	7	Qunli Bund Wetland Park	QLP	Grasses	（1）	QLP1
Pieris rapae	2022	2022\07\16 10:00	7	Qunli Bund Wetland Park	QLP	Grasses	（1）	QLP1
Pieris rapae	2022	2022\07\16 10:00	7	Qunli Bund Wetland Park	QLP	Grasses	（1）	QLP1
Pieris rapae	2022	2022\07\16 10:00	7	Qunli Bund Wetland Park	QLP	Grasses	（1）	QLP1
Pieris rapae	2022	2022\07\16 10:00	7	Qunli Bund Wetland Park	QLP	Grasses	（1）	QLP1
Pieris rapae	2022	2022\07\16 10:00	7	Qunli Bund Wetland Park	QLP	Grasses	（1）	QLP1
Pieris rapae	2022	2022\07\16 10:00	7	Qunli Bund Wetland Park	QLP	Grasses	（1）	QLP1
Pieris rapae	2022	2022\07\16 10:00	7	Qunli Bund Wetland Park	QLP	Grasses	（1）	QLP1
Pieris rapae	2022	2022\07\16 10:00	7	Qunli Bund Wetland Park	QLP	Grasses	（1）	QLP1
Pontia daplidice	2022	2022\07\16 10:00	7	Qunli Bund Wetland Park	QLP	Grasses	（1）	QLP1
Pontia daplidice	2022	2022\07\16 10:00	7	Qunli Bund Wetland Park	QLP	Grasses	（1）	QLP1
Pontia daplidice	2022	2022\07\16 10:00	7	Qunli Bund Wetland Park	QLP	Grasses	（1）	QLP1
Colias erate	2022	2022\07\16 10:00	7	Qunli Bund Wetland Park	QLP	Grasses	（1）	QLP1
Colias erate	2022	2022\07\16 10:00	7	Qunli Bund Wetland Park	QLP	Grasses	（1）	QLP1
Pieris rapae	2022	2022\07\16 10:00	7	Qunli Bund Wetland Park	QLP	Grasses	（1）	QLP1
Pieris rapae	2022	2022\07\16 10:00	7	Qunli Bund Wetland Park	QLP	Grasses	（1）	QLP1
Pieris rapae	2022	2022\07\16 10:00	7	Qunli Bund Wetland Park	QLP	Grasses	（1）	QLP1
Pieris rapae	2022	2022\07\16 10:00	7	Qunli Bund Wetland Park	QLP	Grasses	（1）	QLP1
Pieris rapae	2022	2022\07\16 10:00	7	Qunli Bund Wetland Park	QLP	Grasses	（1）	QLP1
Pieris rapae	2022	2022\07\16 10:00	7	Qunli Bund Wetland Park	QLP	Grasses	（1）	QLP1
Pontia daplidice	2022	2022\07\16 10:00	7	Qunli Bund Wetland Park	QLP	Grasses	（1）	QLP1
Pontia daplidice	2022	2022\07\16 10:00	7	Qunli Bund Wetland Park	QLP	Grasses	（1）	QLP1
Pontia daplidice	2022	2022\07\16 10:00	7	Qunli Bund Wetland Park	QLP	Grasses	（1）	QLP1
Pontia daplidice	2022	2022\07\16 10:00	7	Qunli Bund Wetland Park	QLP	Grasses	（1）	QLP1
Pontia daplidice	2022	2022\07\16 10:00	7	Qunli Bund Wetland Park	QLP	Grasses	（1）	QLP1
Pontia daplidice	2022	2022\07\16 10:00	7	Qunli Bund Wetland Park	QLP	Grasses	（1）	QLP1
Pieris rapae	2022	2022\07\16 10:00	7	Qunli Bund Wetland Park	QLP	Grasses	（1）	QLP1
Pieris rapae	2022	2022\07\16 10:00	7	Qunli Bund Wetland Park	QLP	Grasses	（1）	QLP1
Pieris rapae	2022	2022\07\16 10:00	7	Qunli Bund Wetland Park	QLP	Grasses	（1）	QLP1
Pieris rapae	2022	2022\07\16 10:00	7	Qunli Bund Wetland Park	QLP	Grasses	（1）	QLP1
Pieris rapae	2022	2022\07\16 10:00	7	Qunli Bund Wetland Park	QLP	Grasses	（1）	QLP1
Pieris rapae	2022	2022\07\16 10:00	7	Qunli Bund Wetland Park	QLP	Grasses	（1）	QLP1
Pieris rapae	2022	2022\07\16 10:00	7	Qunli Bund Wetland Park	QLP	Grasses	（1）	QLP1
Pieris rapae	2022	2022\07\16 10:00	7	Qunli Bund Wetland Park	QLP	Grasses	（1）	QLP1
Pieris rapae	2022	2022\07\16 10:00	7	Qunli Bund Wetland Park	QLP	Grasses	（1）	QLP1
Pieris rapae	2022	2022\07\16 10:00	7	Qunli Bund Wetland Park	QLP	Grasses	（1）	QLP1
Pieris rapae	2022	2022\07\16 10:00	7	Qunli Bund Wetland Park	QLP	Grasses	（1）	QLP1
Pieris rapae	2022	2022\07\16 10:00	7	Qunli Bund Wetland Park	QLP	Grasses	（1）	QLP1
Pieris rapae	2022	2022\07\16 10:00	7	Qunli Bund Wetland Park	QLP	Grasses	（1）	QLP1
Pieris rapae	2022	2022\07\16 10:00	7	Qunli Bund Wetland Park	QLP	Grasses	（1）	QLP1
Pieris rapae	2022	2022\07\16 10:00	7	Qunli Bund Wetland Park	QLP	Grasses	（1）	QLP1
Pieris rapae	2022	2022\07\16 10:00	7	Qunli Bund Wetland Park	QLP	Grasses	（1）	QLP1
Pieris rapae	2022	2022\07\16 10:00	7	Qunli Bund Wetland Park	QLP	Grasses	（1）	QLP1
Pieris rapae	2022	2022\07\16 10:00	7	Qunli Bund Wetland Park	QLP	Grasses	（1）	QLP1
Pieris rapae	2022	2022\07\16 10:00	7	Qunli Bund Wetland Park	QLP	Grasses	（1）	QLP1
Pieris rapae	2022	2022\07\16 10:00	7	Qunli Bund Wetland Park	QLP	Grasses	（1）	QLP1
Pieris rapae	2022	2022\07\16 10:00	7	Qunli Bund Wetland Park	QLP	Grasses	（1）	QLP1
Pieris rapae	2022	2022\07\16 10:00	7	Qunli Bund Wetland Park	QLP	Grasses	（1）	QLP1
Pontia daplidice	2022	2022\07\16 10:00	7	Qunli Bund Wetland Park	QLP	Grasses	（1）	QLP1
Pontia daplidice	2022	2022\07\16 10:00	7	Qunli Bund Wetland Park	QLP	Grasses	（1）	QLP1
Pontia daplidice	2022	2022\07\16 10:00	7	Qunli Bund Wetland Park	QLP	Grasses	（1）	QLP1
Pontia daplidice	2022	2022\07\16 10:00	7	Qunli Bund Wetland Park	QLP	Grasses	（1）	QLP1
Pontia daplidice	2022	2022\07\16 10:00	7	Qunli Bund Wetland Park	QLP	Grasses	（1）	QLP1
Pontia daplidice	2022	2022\07\16 10:00	7	Qunli Bund Wetland Park	QLP	Grasses	（1）	QLP1
Pontia daplidice	2022	2022\07\16 10:00	7	Qunli Bund Wetland Park	QLP	Grasses	（1）	QLP1
Pontia daplidice	2022	2022\07\16 10:00	7	Qunli Bund Wetland Park	QLP	Grasses	（1）	QLP1
Pontia daplidice	2022	2022\07\16 10:00	7	Qunli Bund Wetland Park	QLP	Grasses	（1）	QLP1
Pontia daplidice	2022	2022\07\16 10:00	7	Qunli Bund Wetland Park	QLP	Grasses	（1）	QLP1
Pontia daplidice	2022	2022\07\16 10:00	7	Qunli Bund Wetland Park	QLP	Grasses	（1）	QLP1
Pontia daplidice	2022	2022\07\16 10:00	7	Qunli Bund Wetland Park	QLP	Grasses	（1）	QLP1
Pontia daplidice	2022	2022\07\16 10:00	7	Qunli Bund Wetland Park	QLP	Grasses	（1）	QLP1
Pontia daplidice	2022	2022\07\16 10:00	7	Qunli Bund Wetland Park	QLP	Grasses	（1）	QLP1
Pontia daplidice	2022	2022\07\16 10:00	7	Qunli Bund Wetland Park	QLP	Grasses	（1）	QLP1
Pontia daplidice	2022	2022\07\16 10:00	7	Qunli Bund Wetland Park	QLP	Grasses	（1）	QLP1
Pontia daplidice	2022	2022\07\16 10:00	7	Qunli Bund Wetland Park	QLP	Grasses	（1）	QLP1
Pontia daplidice	2022	2022\07\16 10:00	7	Qunli Bund Wetland Park	QLP	Grasses	（1）	QLP1
Pontia daplidice	2022	2022\07\16 10:00	7	Qunli Bund Wetland Park	QLP	Grasses	（1）	QLP1
Pieris rapae	2022	2022\07\16 10:00	7	Qunli Bund Wetland Park	QLP	Grasses	（1）	QLP1
Pieris rapae	2022	2022\07\16 10:00	7	Qunli Bund Wetland Park	QLP	Grasses	（1）	QLP1
Pieris rapae	2022	2022\07\16 10:00	7	Qunli Bund Wetland Park	QLP	Grasses	（1）	QLP1
Pieris rapae	2022	2022\07\16 10:00	7	Qunli Bund Wetland Park	QLP	Grasses	（1）	QLP1
Pieris rapae	2022	2022\07\16 10:00	7	Qunli Bund Wetland Park	QLP	Grasses	（1）	QLP1
Pieris rapae	2022	2022\07\16 10:00	7	Qunli Bund Wetland Park	QLP	Grasses	（1）	QLP1
Pieris rapae	2022	2022\07\16 10:00	7	Qunli Bund Wetland Park	QLP	Grasses	（1）	QLP1
Pieris rapae	2022	2022\07\16 10:00	7	Qunli Bund Wetland Park	QLP	Grasses	（1）	QLP1
Pieris rapae	2022	2022\07\16 10:00	7	Qunli Bund Wetland Park	QLP	Grasses	（1）	QLP1
Pieris rapae	2022	2022\07\16 10:00	7	Qunli Bund Wetland Park	QLP	Grasses	（1）	QLP1
Pieris rapae	2022	2022\07\16 10:00	7	Qunli Bund Wetland Park	QLP	Grasses	（1）	QLP1
Pieris rapae	2022	2022\07\16 10:00	7	Qunli Bund Wetland Park	QLP	Grasses	（1）	QLP1
Pieris rapae	2022	2022\07\16 10:00	7	Qunli Bund Wetland Park	QLP	Grasses	（1）	QLP1
Pieris rapae	2022	2022\07\16 10:00	7	Qunli Bund Wetland Park	QLP	Grasses	（1）	QLP1
Pieris rapae	2022	2022\07\16 10:00	7	Qunli Bund Wetland Park	QLP	Grasses	（1）	QLP1
Pieris rapae	2022	2022\07\16 10:00	7	Qunli Bund Wetland Park	QLP	Grasses	（1）	QLP1
Pieris rapae	2022	2022\07\16 10:00	7	Qunli Bund Wetland Park	QLP	Grasses	（1）	QLP1
Pieris rapae	2022	2022\07\16 10:00	7	Qunli Bund Wetland Park	QLP	Grasses	（1）	QLP1
Pieris rapae	2022	2022\07\16 10:00	7	Qunli Bund Wetland Park	QLP	Grasses	（1）	QLP1
Pieris rapae	2022	2022\07\16 10:00	7	Qunli Bund Wetland Park	QLP	Grasses	（1）	QLP1
Pieris rapae	2022	2022\07\16 10:00	7	Qunli Bund Wetland Park	QLP	Grasses	（1）	QLP1
Pieris rapae	2022	2022\07\16 10:00	7	Qunli Bund Wetland Park	QLP	Grasses	（1）	QLP1
Pieris rapae	2022	2022\07\16 10:00	7	Qunli Bund Wetland Park	QLP	Grasses	（1）	QLP1
Pieris rapae	2022	2022\07\16 10:00	7	Qunli Bund Wetland Park	QLP	Grasses	（1）	QLP1
Pieris rapae	2022	2022\07\16 10:00	7	Qunli Bund Wetland Park	QLP	Grasses	（1）	QLP1
Pieris rapae	2022	2022\07\16 10:00	7	Qunli Bund Wetland Park	QLP	Grasses	（1）	QLP1
Pieris rapae	2022	2022\07\16 10:00	7	Qunli Bund Wetland Park	QLP	Grasses	（1）	QLP1
Pieris rapae	2022	2022\07\16 10:00	7	Qunli Bund Wetland Park	QLP	Grasses	（1）	QLP1
Pieris rapae	2022	2022\07\16 10:00	7	Qunli Bund Wetland Park	QLP	Grasses	（1）	QLP1
Pieris rapae	2022	2022\07\16 10:00	7	Qunli Bund Wetland Park	QLP	Grasses	（1）	QLP1
Pieris rapae	2022	2022\07\16 10:00	7	Qunli Bund Wetland Park	QLP	Grasses	（1）	QLP1
Pieris rapae	2022	2022\07\16 10:00	7	Qunli Bund Wetland Park	QLP	Grasses	（1）	QLP1
Pieris rapae	2022	2022\07\16 10:00	7	Qunli Bund Wetland Park	QLP	Grasses	（1）	QLP1
Pieris rapae	2022	2022\07\16 10:00	7	Qunli Bund Wetland Park	QLP	Grasses	（1）	QLP1
Pieris rapae	2022	2022\07\16 10:00	7	Qunli Bund Wetland Park	QLP	Grasses	（1）	QLP1
Pieris rapae	2022	2022\07\16 10:00	7	Qunli Bund Wetland Park	QLP	Grasses	（1）	QLP1
Pieris rapae	2022	2022\07\16 10:00	7	Qunli Bund Wetland Park	QLP	Grasses	（1）	QLP1
Pieris rapae	2022	2022\07\16 10:00	7	Qunli Bund Wetland Park	QLP	Grasses	（1）	QLP1
Pieris rapae	2022	2022\07\16 10:00	7	Qunli Bund Wetland Park	QLP	Grasses	（1）	QLP1
Pieris rapae	2022	2022\07\16 10:00	7	Qunli Bund Wetland Park	QLP	Grasses	（1）	QLP1
Pieris rapae	2022	2022\07\16 10:00	7	Qunli Bund Wetland Park	QLP	Grasses	（1）	QLP1
Pieris rapae	2022	2022\07\16 10:00	7	Qunli Bund Wetland Park	QLP	Grasses	（1）	QLP1
Pieris rapae	2022	2022\07\16 10:00	7	Qunli Bund Wetland Park	QLP	Grasses	（1）	QLP1
Pieris rapae	2022	2022\07\16 10:00	7	Qunli Bund Wetland Park	QLP	Grasses	（1）	QLP1
Pieris rapae	2022	2022\07\16 10:00	7	Qunli Bund Wetland Park	QLP	Grasses	（1）	QLP1
Pieris rapae	2022	2022\07\16 10:00	7	Qunli Bund Wetland Park	QLP	Grasses	（1）	QLP1
Pieris rapae	2022	2022\07\16 10:00	7	Qunli Bund Wetland Park	QLP	Grasses	（1）	QLP1
Pieris rapae	2022	2022\07\16 10:00	7	Qunli Bund Wetland Park	QLP	Grasses	（1）	QLP1
Pieris rapae	2022	2022\07\16 10:00	7	Qunli Bund Wetland Park	QLP	Grasses	（1）	QLP1
Pieris rapae	2022	2022\07\16 10:00	7	Qunli Bund Wetland Park	QLP	Grasses	（1）	QLP1
Pieris rapae	2022	2022\07\16 10:00	7	Qunli Bund Wetland Park	QLP	Grasses	（1）	QLP1
Pieris rapae	2022	2022\07\16 10:00	7	Qunli Bund Wetland Park	QLP	Grasses	（1）	QLP1
Pieris rapae	2022	2022\07\16 10:00	7	Qunli Bund Wetland Park	QLP	Grasses	（1）	QLP1
Pieris rapae	2022	2022\07\16 10:00	7	Qunli Bund Wetland Park	QLP	Grasses	（1）	QLP1
Pieris rapae	2022	2022\07\16 10:00	7	Qunli Bund Wetland Park	QLP	Grasses	（1）	QLP1
Pieris rapae	2022	2022\07\16 10:00	7	Qunli Bund Wetland Park	QLP	Grasses	（1）	QLP1
Pieris rapae	2022	2022\07\16 10:00	7	Qunli Bund Wetland Park	QLP	Grasses	（1）	QLP1
Pieris rapae	2022	2022\07\16 10:00	7	Qunli Bund Wetland Park	QLP	Grasses	（1）	QLP1
Pieris rapae	2022	2022\07\16 10:00	7	Qunli Bund Wetland Park	QLP	Grasses	（1）	QLP1
Pieris rapae	2022	2022\07\16 10:00	7	Qunli Bund Wetland Park	QLP	Grasses	（1）	QLP1
Pieris rapae	2022	2022\07\16 10:00	7	Qunli Bund Wetland Park	QLP	Grasses	（1）	QLP1
Pieris rapae	2022	2022\07\16 10:00	7	Qunli Bund Wetland Park	QLP	Grasses	（1）	QLP1
Pieris rapae	2022	2022\07\16 10:00	7	Qunli Bund Wetland Park	QLP	Grasses	（1）	QLP1
Pieris rapae	2022	2022\07\16 10:00	7	Qunli Bund Wetland Park	QLP	Grasses	（1）	QLP1
Pieris rapae	2022	2022\07\16 10:00	7	Qunli Bund Wetland Park	QLP	Grasses	（1）	QLP1
Pieris rapae	2022	2022\07\16 10:00	7	Qunli Bund Wetland Park	QLP	Grasses	（1）	QLP1
Pieris rapae	2022	2022\07\16 10:00	7	Qunli Bund Wetland Park	QLP	Grasses	（1）	QLP1
Pontia daplidice	2022	2022\07\16 10:00	7	Qunli Bund Wetland Park	QLP	Grasses	（1）	QLP1
Pontia daplidice	2022	2022\07\16 10:00	7	Qunli Bund Wetland Park	QLP	Grasses	（1）	QLP1
Pontia daplidice	2022	2022\07\16 10:00	7	Qunli Bund Wetland Park	QLP	Grasses	（1）	QLP1
Pontia daplidice	2022	2022\07\16 10:00	7	Qunli Bund Wetland Park	QLP	Grasses	（1）	QLP1
Pontia daplidice	2022	2022\07\16 10:00	7	Qunli Bund Wetland Park	QLP	Grasses	（1）	QLP1
Pontia daplidice	2022	2022\07\16 10:00	7	Qunli Bund Wetland Park	QLP	Grasses	（1）	QLP1
Pontia daplidice	2022	2022\07\16 10:00	7	Qunli Bund Wetland Park	QLP	Grasses	（1）	QLP1
Pontia daplidice	2022	2022\07\16 10:00	7	Qunli Bund Wetland Park	QLP	Grasses	（1）	QLP1
Pontia daplidice	2022	2022\07\16 10:00	7	Qunli Bund Wetland Park	QLP	Grasses	（1）	QLP1
Pontia daplidice	2022	2022\07\16 10:00	7	Qunli Bund Wetland Park	QLP	Grasses	（1）	QLP1
Pontia daplidice	2022	2022\07\16 10:00	7	Qunli Bund Wetland Park	QLP	Grasses	（1）	QLP1
Pontia daplidice	2022	2022\07\16 10:00	7	Qunli Bund Wetland Park	QLP	Grasses	（1）	QLP1
Pontia daplidice	2022	2022\07\16 10:00	7	Qunli Bund Wetland Park	QLP	Grasses	（1）	QLP1
Pontia daplidice	2022	2022\07\16 10:00	7	Qunli Bund Wetland Park	QLP	Grasses	（1）	QLP1
Pontia daplidice	2022	2022\07\16 10:00	7	Qunli Bund Wetland Park	QLP	Grasses	（1）	QLP1
Pontia daplidice	2022	2022\07\16 10:00	7	Qunli Bund Wetland Park	QLP	Grasses	（1）	QLP1
Pontia daplidice	2022	2022\07\16 10:00	7	Qunli Bund Wetland Park	QLP	Grasses	（1）	QLP1
Pontia daplidice	2022	2022\07\16 10:00	7	Qunli Bund Wetland Park	QLP	Grasses	（1）	QLP1
Pontia daplidice	2022	2022\07\16 10:00	7	Qunli Bund Wetland Park	QLP	Grasses	（1）	QLP1
Pontia daplidice	2022	2022\07\16 10:00	7	Qunli Bund Wetland Park	QLP	Grasses	（1）	QLP1
Pontia daplidice	2022	2022\07\16 10:00	7	Qunli Bund Wetland Park	QLP	Grasses	（1）	QLP1
Pontia daplidice	2022	2022\07\16 10:00	7	Qunli Bund Wetland Park	QLP	Grasses	（1）	QLP1
Pontia daplidice	2022	2022\07\16 10:00	7	Qunli Bund Wetland Park	QLP	Grasses	（1）	QLP1
Pontia daplidice	2022	2022\07\16 10:00	7	Qunli Bund Wetland Park	QLP	Grasses	（1）	QLP1
Pontia daplidice	2022	2022\07\16 10:00	7	Qunli Bund Wetland Park	QLP	Grasses	（1）	QLP1
Pontia daplidice	2022	2022\07\16 10:00	7	Qunli Bund Wetland Park	QLP	Grasses	（1）	QLP1
Pontia daplidice	2022	2022\07\16 10:00	7	Qunli Bund Wetland Park	QLP	Grasses	（1）	QLP1
Pontia daplidice	2022	2022\07\16 10:00	7	Qunli Bund Wetland Park	QLP	Grasses	（1）	QLP1
Pontia daplidice	2022	2022\07\16 10:00	7	Qunli Bund Wetland Park	QLP	Grasses	（1）	QLP1
Pontia daplidice	2022	2022\07\16 10:00	7	Qunli Bund Wetland Park	QLP	Grasses	（1）	QLP1
Pontia daplidice	2022	2022\07\16 10:00	7	Qunli Bund Wetland Park	QLP	Grasses	（1）	QLP1
Pontia daplidice	2022	2022\07\16 10:00	7	Qunli Bund Wetland Park	QLP	Grasses	（1）	QLP1
Pontia daplidice	2022	2022\07\16 10:00	7	Qunli Bund Wetland Park	QLP	Grasses	（1）	QLP1
Pontia daplidice	2022	2022\07\16 10:00	7	Qunli Bund Wetland Park	QLP	Grasses	（1）	QLP1
Pontia daplidice	2022	2022\07\16 10:00	7	Qunli Bund Wetland Park	QLP	Grasses	（1）	QLP1
Pontia daplidice	2022	2022\07\16 10:00	7	Qunli Bund Wetland Park	QLP	Grasses	（1）	QLP1
Pontia daplidice	2022	2022\07\16 10:00	7	Qunli Bund Wetland Park	QLP	Grasses	（1）	QLP1
Pontia daplidice	2022	2022\07\16 10:00	7	Qunli Bund Wetland Park	QLP	Grasses	（1）	QLP1
Pontia daplidice	2022	2022\07\16 10:00	7	Qunli Bund Wetland Park	QLP	Grasses	（1）	QLP1
Pontia daplidice	2022	2022\07\16 10:00	7	Qunli Bund Wetland Park	QLP	Grasses	（1）	QLP1
Pontia daplidice	2022	2022\07\16 10:00	7	Qunli Bund Wetland Park	QLP	Grasses	（1）	QLP1
Pontia daplidice	2022	2022\07\16 10:00	7	Qunli Bund Wetland Park	QLP	Grasses	（1）	QLP1
Pontia daplidice	2022	2022\07\16 10:00	7	Qunli Bund Wetland Park	QLP	Grasses	（1）	QLP1
Pontia daplidice	2022	2022\07\16 10:00	7	Qunli Bund Wetland Park	QLP	Grasses	（1）	QLP1
Pontia daplidice	2022	2022\07\16 10:00	7	Qunli Bund Wetland Park	QLP	Grasses	（1）	QLP1
Pontia daplidice	2022	2022\07\16 10:00	7	Qunli Bund Wetland Park	QLP	Grasses	（1）	QLP1
Pontia daplidice	2022	2022\07\16 10:00	7	Qunli Bund Wetland Park	QLP	Grasses	（1）	QLP1
Pontia daplidice	2022	2022\07\16 10:00	7	Qunli Bund Wetland Park	QLP	Grasses	（1）	QLP1
Pontia daplidice	2022	2022\07\16 10:00	7	Qunli Bund Wetland Park	QLP	Grasses	（1）	QLP1
Pontia daplidice	2022	2022\07\16 10:00	7	Qunli Bund Wetland Park	QLP	Grasses	（1）	QLP1
Pontia daplidice	2022	2022\07\16 10:00	7	Qunli Bund Wetland Park	QLP	Grasses	（1）	QLP1
Pontia daplidice	2022	2022\07\16 10:00	7	Qunli Bund Wetland Park	QLP	Grasses	（1）	QLP1
Pontia daplidice	2022	2022\07\16 10:00	7	Qunli Bund Wetland Park	QLP	Grasses	（1）	QLP1
Pontia daplidice	2022	2022\07\16 10:00	7	Qunli Bund Wetland Park	QLP	Grasses	（1）	QLP1
Pontia daplidice	2022	2022\07\16 10:00	7	Qunli Bund Wetland Park	QLP	Grasses	（1）	QLP1
Pontia daplidice	2022	2022\07\16 10:00	7	Qunli Bund Wetland Park	QLP	Grasses	（1）	QLP1
Pontia daplidice	2022	2022\07\16 10:00	7	Qunli Bund Wetland Park	QLP	Grasses	（1）	QLP1
Pontia daplidice	2022	2022\07\16 10:00	7	Qunli Bund Wetland Park	QLP	Grasses	（1）	QLP1
Pontia daplidice	2022	2022\07\16 10:00	7	Qunli Bund Wetland Park	QLP	Grasses	（1）	QLP1
Pontia daplidice	2022	2022\07\16 10:00	7	Qunli Bund Wetland Park	QLP	Grasses	（1）	QLP1
Pontia daplidice	2022	2022\07\16 10:00	7	Qunli Bund Wetland Park	QLP	Grasses	（1）	QLP1
Pontia daplidice	2022	2022\07\16 10:00	7	Qunli Bund Wetland Park	QLP	Grasses	（1）	QLP1
Pontia daplidice	2022	2022\07\16 10:00	7	Qunli Bund Wetland Park	QLP	Grasses	（1）	QLP1
Pontia daplidice	2022	2022\07\16 10:00	7	Qunli Bund Wetland Park	QLP	Grasses	（1）	QLP1
Pontia daplidice	2022	2022\07\16 10:00	7	Qunli Bund Wetland Park	QLP	Grasses	（1）	QLP1
Pontia daplidice	2022	2022\07\16 10:00	7	Qunli Bund Wetland Park	QLP	Grasses	（1）	QLP1
Pontia daplidice	2022	2022\07\16 10:00	7	Qunli Bund Wetland Park	QLP	Grasses	（1）	QLP1
Pontia daplidice	2022	2022\07\16 10:00	7	Qunli Bund Wetland Park	QLP	Grasses	（1）	QLP1
Pontia daplidice	2022	2022\07\16 10:00	7	Qunli Bund Wetland Park	QLP	Grasses	（1）	QLP1
Pontia daplidice	2022	2022\07\16 10:00	7	Qunli Bund Wetland Park	QLP	Grasses	（1）	QLP1
Pontia daplidice	2022	2022\07\16 10:00	7	Qunli Bund Wetland Park	QLP	Grasses	（1）	QLP1
Pontia daplidice	2022	2022\07\16 10:00	7	Qunli Bund Wetland Park	QLP	Grasses	（1）	QLP1
Pontia daplidice	2022	2022\07\16 10:00	7	Qunli Bund Wetland Park	QLP	Grasses	（1）	QLP1
Pontia daplidice	2022	2022\07\16 10:00	7	Qunli Bund Wetland Park	QLP	Grasses	（1）	QLP1
Pontia daplidice	2022	2022\07\16 10:00	7	Qunli Bund Wetland Park	QLP	Grasses	（1）	QLP1
Pontia daplidice	2022	2022\07\16 10:00	7	Qunli Bund Wetland Park	QLP	Grasses	（1）	QLP1
Pontia daplidice	2022	2022\07\16 10:00	7	Qunli Bund Wetland Park	QLP	Grasses	（1）	QLP1
Pontia daplidice	2022	2022\07\16 10:00	7	Qunli Bund Wetland Park	QLP	Grasses	（1）	QLP1
Pontia daplidice	2022	2022\07\16 10:00	7	Qunli Bund Wetland Park	QLP	Grasses	（1）	QLP1
Pontia daplidice	2022	2022\07\16 10:00	7	Qunli Bund Wetland Park	QLP	Grasses	（1）	QLP1
Pontia daplidice	2022	2022\07\16 10:00	7	Qunli Bund Wetland Park	QLP	Grasses	（1）	QLP1
Pontia daplidice	2022	2022\07\16 10:00	7	Qunli Bund Wetland Park	QLP	Grasses	（1）	QLP1
Pontia daplidice	2022	2022\07\16 10:00	7	Qunli Bund Wetland Park	QLP	Grasses	（1）	QLP1
Pontia daplidice	2022	2022\07\16 10:00	7	Qunli Bund Wetland Park	QLP	Grasses	（1）	QLP1
Pontia daplidice	2022	2022\07\16 10:00	7	Qunli Bund Wetland Park	QLP	Grasses	（1）	QLP1
Pontia daplidice	2022	2022\07\16 10:00	7	Qunli Bund Wetland Park	QLP	Grasses	（1）	QLP1
Pontia daplidice	2022	2022\07\16 10:00	7	Qunli Bund Wetland Park	QLP	Grasses	（1）	QLP1
Pontia daplidice	2022	2022\07\16 10:00	7	Qunli Bund Wetland Park	QLP	Grasses	（1）	QLP1
Pontia daplidice	2022	2022\07\16 10:00	7	Qunli Bund Wetland Park	QLP	Grasses	（1）	QLP1
Pontia daplidice	2022	2022\07\16 10:00	7	Qunli Bund Wetland Park	QLP	Grasses	（1）	QLP1
Pontia daplidice	2022	2022\07\16 10:00	7	Qunli Bund Wetland Park	QLP	Grasses	（1）	QLP1
Pontia daplidice	2022	2022\07\16 10:00	7	Qunli Bund Wetland Park	QLP	Grasses	（1）	QLP1
Pontia daplidice	2022	2022\07\16 10:00	7	Qunli Bund Wetland Park	QLP	Grasses	（1）	QLP1
Pontia daplidice	2022	2022\07\16 10:00	7	Qunli Bund Wetland Park	QLP	Grasses	（1）	QLP1
Pontia daplidice	2022	2022\07\16 10:00	7	Qunli Bund Wetland Park	QLP	Grasses	（1）	QLP1
Pontia daplidice	2022	2022\07\16 10:00	7	Qunli Bund Wetland Park	QLP	Grasses	（1）	QLP1
Pontia daplidice	2022	2022\07\16 10:00	7	Qunli Bund Wetland Park	QLP	Grasses	（1）	QLP1
Pontia daplidice	2022	2022\07\16 10:00	7	Qunli Bund Wetland Park	QLP	Grasses	（1）	QLP1
Pontia daplidice	2022	2022\07\16 10:00	7	Qunli Bund Wetland Park	QLP	Grasses	（1）	QLP1
Pontia daplidice	2022	2022\07\16 10:00	7	Qunli Bund Wetland Park	QLP	Grasses	（1）	QLP1
Pontia daplidice	2022	2022\07\16 10:00	7	Qunli Bund Wetland Park	QLP	Grasses	（1）	QLP1
Pontia daplidice	2022	2022\07\16 10:00	7	Qunli Bund Wetland Park	QLP	Grasses	（1）	QLP1
Pontia daplidice	2022	2022\07\16 10:00	7	Qunli Bund Wetland Park	QLP	Grasses	（1）	QLP1
Pontia daplidice	2022	2022\07\16 10:00	7	Qunli Bund Wetland Park	QLP	Grasses	（1）	QLP1
Pontia daplidice	2022	2022\07\16 10:00	7	Qunli Bund Wetland Park	QLP	Grasses	（1）	QLP1
Pontia daplidice	2022	2022\07\16 10:00	7	Qunli Bund Wetland Park	QLP	Grasses	（1）	QLP1
Pontia daplidice	2022	2022\07\16 10:00	7	Qunli Bund Wetland Park	QLP	Grasses	（1）	QLP1
Pontia daplidice	2022	2022\07\16 10:00	7	Qunli Bund Wetland Park	QLP	Grasses	（1）	QLP1
Pontia daplidice	2022	2022\07\16 10:00	7	Qunli Bund Wetland Park	QLP	Grasses	（1）	QLP1
Pontia daplidice	2022	2022\07\16 10:00	7	Qunli Bund Wetland Park	QLP	Grasses	（1）	QLP1
Pontia daplidice	2022	2022\07\16 10:00	7	Qunli Bund Wetland Park	QLP	Grasses	（1）	QLP1
Pontia daplidice	2022	2022\07\16 10:00	7	Qunli Bund Wetland Park	QLP	Grasses	（1）	QLP1
Pontia daplidice	2022	2022\07\16 10:00	7	Qunli Bund Wetland Park	QLP	Grasses	（1）	QLP1
Pontia daplidice	2022	2022\07\16 10:00	7	Qunli Bund Wetland Park	QLP	Grasses	（1）	QLP1
Pontia daplidice	2022	2022\07\16 10:00	7	Qunli Bund Wetland Park	QLP	Grasses	（1）	QLP1
Pontia daplidice	2022	2022\07\16 10:00	7	Qunli Bund Wetland Park	QLP	Grasses	（1）	QLP1
Pontia daplidice	2022	2022\07\16 10:00	7	Qunli Bund Wetland Park	QLP	Grasses	（1）	QLP1
Pontia daplidice	2022	2022\07\16 10:00	7	Qunli Bund Wetland Park	QLP	Grasses	（1）	QLP1
Pontia daplidice	2022	2022\07\16 10:00	7	Qunli Bund Wetland Park	QLP	Grasses	（1）	QLP1
Pontia daplidice	2022	2022\07\16 10:00	7	Qunli Bund Wetland Park	QLP	Grasses	（1）	QLP1
Pontia daplidice	2022	2022\07\16 10:00	7	Qunli Bund Wetland Park	QLP	Grasses	（1）	QLP1
Pontia daplidice	2022	2022\07\16 10:00	7	Qunli Bund Wetland Park	QLP	Grasses	（1）	QLP1
Pontia daplidice	2022	2022\07\16 10:00	7	Qunli Bund Wetland Park	QLP	Grasses	（1）	QLP1
Pieris rapae	2022	2022\07\16 10:00	7	Qunli Bund Wetland Park	QLP	Grasses	（1）	QLP1
Pieris rapae	2022	2022\07\16 10:00	7	Qunli Bund Wetland Park	QLP	Grasses	（1）	QLP1
Pieris rapae	2022	2022\07\16 10:00	7	Qunli Bund Wetland Park	QLP	Grasses	（1）	QLP1
Pieris rapae	2022	2022\07\16 10:00	7	Qunli Bund Wetland Park	QLP	Grasses	（1）	QLP1
Pieris rapae	2022	2022\07\16 10:00	7	Qunli Bund Wetland Park	QLP	Grasses	（1）	QLP1
Pieris rapae	2022	2022\07\16 10:00	7	Qunli Bund Wetland Park	QLP	Grasses	（1）	QLP1
Pieris rapae	2022	2022\07\16 10:00	7	Qunli Bund Wetland Park	QLP	Grasses	（1）	QLP1
Pieris rapae	2022	2022\07\16 10:00	7	Qunli Bund Wetland Park	QLP	Grasses	（1）	QLP1
Pieris rapae	2022	2022\07\16 10:00	7	Qunli Bund Wetland Park	QLP	Grasses	（1）	QLP1
Pieris rapae	2022	2022\07\16 10:00	7	Qunli Bund Wetland Park	QLP	Grasses	（1）	QLP1
Pieris rapae	2022	2022\07\16 10:00	7	Qunli Bund Wetland Park	QLP	Grasses	（1）	QLP1
Pieris rapae	2022	2022\07\16 10:00	7	Qunli Bund Wetland Park	QLP	Grasses	（1）	QLP1
Pieris rapae	2022	2022\07\16 10:00	7	Qunli Bund Wetland Park	QLP	Grasses	（1）	QLP1
Pieris rapae	2022	2022\07\16 10:00	7	Qunli Bund Wetland Park	QLP	Grasses	（1）	QLP1
Pieris rapae	2022	2022\07\16 10:00	7	Qunli Bund Wetland Park	QLP	Grasses	（1）	QLP1
Pieris rapae	2022	2022\07\16 10:00	7	Qunli Bund Wetland Park	QLP	Grasses	（1）	QLP1
Pieris rapae	2022	2022\07\16 10:00	7	Qunli Bund Wetland Park	QLP	Grasses	（1）	QLP1
Pieris rapae	2022	2022\07\16 10:00	7	Qunli Bund Wetland Park	QLP	Grasses	（1）	QLP1
Pieris rapae	2022	2022\07\16 10:00	7	Qunli Bund Wetland Park	QLP	Grasses	（1）	QLP1
Pieris rapae	2022	2022\07\16 10:00	7	Qunli Bund Wetland Park	QLP	Grasses	（1）	QLP1
Pieris rapae	2022	2022\07\16 10:00	7	Qunli Bund Wetland Park	QLP	Grasses	（1）	QLP1
Pieris rapae	2022	2022\07\16 10:00	7	Qunli Bund Wetland Park	QLP	Grasses	（1）	QLP1
Pieris rapae	2022	2022\07\16 10:00	7	Qunli Bund Wetland Park	QLP	Grasses	（1）	QLP1
Pieris rapae	2022	2022\07\16 10:00	7	Qunli Bund Wetland Park	QLP	Grasses	（1）	QLP1
Pieris rapae	2022	2022\07\16 10:00	7	Qunli Bund Wetland Park	QLP	Grasses	（1）	QLP1
Pieris rapae	2022	2022\07\16 10:00	7	Qunli Bund Wetland Park	QLP	Grasses	（1）	QLP1
Pieris rapae	2022	2022\07\16 10:00	7	Qunli Bund Wetland Park	QLP	Grasses	（1）	QLP1
Pieris rapae	2022	2022\07\16 10:00	7	Qunli Bund Wetland Park	QLP	Grasses	（1）	QLP1
Pieris rapae	2022	2022\07\16 10:00	7	Qunli Bund Wetland Park	QLP	Grasses	（1）	QLP1
Pieris rapae	2022	2022\07\16 10:00	7	Qunli Bund Wetland Park	QLP	Grasses	（1）	QLP1
Pieris rapae	2022	2022\07\16 10:00	7	Qunli Bund Wetland Park	QLP	Grasses	（1）	QLP1
Pieris rapae	2022	2022\07\16 10:00	7	Qunli Bund Wetland Park	QLP	Grasses	（1）	QLP1
Pieris rapae	2022	2022\07\16 10:00	7	Qunli Bund Wetland Park	QLP	Grasses	（1）	QLP1
Pieris rapae	2022	2022\07\16 10:00	7	Qunli Bund Wetland Park	QLP	Grasses	（1）	QLP1
Pieris rapae	2022	2022\07\16 10:00	7	Qunli Bund Wetland Park	QLP	Grasses	（1）	QLP1
Pieris rapae	2022	2022\07\16 10:00	7	Qunli Bund Wetland Park	QLP	Grasses	（1）	QLP1
Pieris rapae	2022	2022\07\16 10:00	7	Qunli Bund Wetland Park	QLP	Grasses	（1）	QLP1
Pieris rapae	2022	2022\07\16 10:00	7	Qunli Bund Wetland Park	QLP	Grasses	（1）	QLP1
Pieris rapae	2022	2022\07\16 10:00	7	Qunli Bund Wetland Park	QLP	Grasses	（1）	QLP1
Pieris rapae	2022	2022\07\16 10:00	7	Qunli Bund Wetland Park	QLP	Grasses	（1）	QLP1
Pieris rapae	2022	2022\07\16 10:00	7	Qunli Bund Wetland Park	QLP	Grasses	（1）	QLP1
Pieris rapae	2022	2022\07\16 10:00	7	Qunli Bund Wetland Park	QLP	Grasses	（1）	QLP1
Pieris rapae	2022	2022\07\16 10:00	7	Qunli Bund Wetland Park	QLP	Grasses	（1）	QLP1
Pieris rapae	2022	2022\07\16 10:00	7	Qunli Bund Wetland Park	QLP	Grasses	（1）	QLP1
Pieris rapae	2022	2022\07\16 10:00	7	Qunli Bund Wetland Park	QLP	Grasses	（1）	QLP1
Pieris rapae	2022	2022\07\16 10:00	7	Qunli Bund Wetland Park	QLP	Grasses	（1）	QLP1
Pieris rapae	2022	2022\07\16 10:00	7	Qunli Bund Wetland Park	QLP	Grasses	（1）	QLP1
Pieris rapae	2022	2022\07\16 10:00	7	Qunli Bund Wetland Park	QLP	Grasses	（1）	QLP1
Colias erate	2022	2022\07\16 10:00	7	Qunli Bund Wetland Park	QLP	Grasses	（1）	QLP1
Pontia daplidice	2022	2022\07\16 10:00	7	Qunli Bund Wetland Park	QLP	Grasses	（1）	QLP1
Pieris rapae	2022	2022\07\16 10:00	7	Qunli Bund Wetland Park	QLP	Grasses	（1）	QLP1
Pieris rapae	2022	2022\07\16 10:00	7	Qunli Bund Wetland Park	QLP	Grasses	（1）	QLP1
Pieris rapae	2022	2022\07\16 10:00	7	Qunli Bund Wetland Park	QLP	Grasses	（1）	QLP1
Pieris rapae	2022	2022\07\16 10:00	7	Qunli Bund Wetland Park	QLP	Grasses	（1）	QLP1
Pieris rapae	2022	2022\07\16 10:00	7	Qunli Bund Wetland Park	QLP	Grasses	（1）	QLP1
Pieris rapae	2022	2022\07\16 10:00	7	Qunli Bund Wetland Park	QLP	Grasses	（1）	QLP1
Pieris rapae	2022	2022\07\16 10:00	7	Qunli Bund Wetland Park	QLP	Grasses	（1）	QLP1
Pieris rapae	2022	2022\07\16 10:00	7	Qunli Bund Wetland Park	QLP	Grasses	（1）	QLP1
Pieris rapae	2022	2022\07\16 10:00	7	Qunli Bund Wetland Park	QLP	Grasses	（1）	QLP1
Pieris rapae	2022	2022\07\16 10:00	7	Qunli Bund Wetland Park	QLP	Grasses	（1）	QLP1
Pieris rapae	2022	2022\07\16 10:00	7	Qunli Bund Wetland Park	QLP	Grasses	（1）	QLP1
Pieris rapae	2022	2022\07\16 10:00	7	Qunli Bund Wetland Park	QLP	Grasses	（1）	QLP1
Pieris rapae	2022	2022\07\16 10:00	7	Qunli Bund Wetland Park	QLP	Grasses	（1）	QLP1
Pieris rapae	2022	2022\07\16 10:00	7	Qunli Bund Wetland Park	QLP	Grasses	（1）	QLP1
Pieris rapae	2022	2022\07\16 10:00	7	Qunli Bund Wetland Park	QLP	Grasses	（1）	QLP1
Pieris rapae	2022	2022\07\16 10:00	7	Qunli Bund Wetland Park	QLP	Grasses	（1）	QLP1
Pieris rapae	2022	2022\07\16 10:00	7	Qunli Bund Wetland Park	QLP	Grasses	（1）	QLP1
Pieris rapae	2022	2022\07\16 10:00	7	Qunli Bund Wetland Park	QLP	Grasses	（1）	QLP1
Pieris rapae	2022	2022\07\16 10:00	7	Qunli Bund Wetland Park	QLP	Grasses	（1）	QLP1
Pieris rapae	2022	2022\07\16 10:00	7	Qunli Bund Wetland Park	QLP	Grasses	（1）	QLP1
Pieris rapae	2022	2022\07\16 10:00	7	Qunli Bund Wetland Park	QLP	Grasses	（1）	QLP1
Pieris rapae	2022	2022\07\16 10:00	7	Qunli Bund Wetland Park	QLP	Grasses	（1）	QLP1
Pieris rapae	2022	2022\07\16 10:00	7	Qunli Bund Wetland Park	QLP	Grasses	（1）	QLP1
Pieris rapae	2022	2022\07\16 10:00	7	Qunli Bund Wetland Park	QLP	Grasses	（1）	QLP1
Pieris rapae	2022	2022\07\16 10:00	7	Qunli Bund Wetland Park	QLP	Grasses	（1）	QLP1
Pieris rapae	2022	2022\07\16 10:00	7	Qunli Bund Wetland Park	QLP	Grasses	（1）	QLP1
Pieris rapae	2022	2022\07\16 10:00	7	Qunli Bund Wetland Park	QLP	Grasses	（1）	QLP1
Pieris rapae	2022	2022\07\16 10:00	7	Qunli Bund Wetland Park	QLP	Grasses	（1）	QLP1
Pieris rapae	2022	2022\07\16 10:00	7	Qunli Bund Wetland Park	QLP	Grasses	（1）	QLP1
Pieris rapae	2022	2022\07\16 10:00	7	Qunli Bund Wetland Park	QLP	Grasses	（1）	QLP1
Pieris rapae	2022	2022\07\16 10:00	7	Qunli Bund Wetland Park	QLP	Grasses	（1）	QLP1
Pontia daplidice	2022	2022\07\16 10:00	7	Qunli Bund Wetland Park	QLP	Grasses	（1）	QLP1
Pontia daplidice	2022	2022\07\16 10:00	7	Qunli Bund Wetland Park	QLP	Grasses	（1）	QLP1
Pontia daplidice	2022	2022\07\16 10:00	7	Qunli Bund Wetland Park	QLP	Grasses	（1）	QLP1
Pontia daplidice	2022	2022\07\16 10:00	7	Qunli Bund Wetland Park	QLP	Grasses	（1）	QLP1
Pontia daplidice	2022	2022\07\16 10:00	7	Qunli Bund Wetland Park	QLP	Grasses	（1）	QLP1
Pontia daplidice	2022	2022\07\16 10:00	7	Qunli Bund Wetland Park	QLP	Grasses	（1）	QLP1
Pontia daplidice	2022	2022\07\16 10:00	7	Qunli Bund Wetland Park	QLP	Grasses	（1）	QLP1
Pontia daplidice	2022	2022\07\16 10:00	7	Qunli Bund Wetland Park	QLP	Grasses	（1）	QLP1
Pontia daplidice	2022	2022\07\16 10:00	7	Qunli Bund Wetland Park	QLP	Grasses	（1）	QLP1
Pontia daplidice	2022	2022\07\16 10:00	7	Qunli Bund Wetland Park	QLP	Grasses	（1）	QLP1
Pontia daplidice	2022	2022\07\16 10:00	7	Qunli Bund Wetland Park	QLP	Grasses	（1）	QLP1
Pontia daplidice	2022	2022\07\16 10:00	7	Qunli Bund Wetland Park	QLP	Grasses	（1）	QLP1
Pontia daplidice	2022	2022\07\16 10:00	7	Qunli Bund Wetland Park	QLP	Grasses	（1）	QLP1
Pontia daplidice	2022	2022\07\16 10:00	7	Qunli Bund Wetland Park	QLP	Grasses	（1）	QLP1
Pontia daplidice	2022	2022\07\16 10:00	7	Qunli Bund Wetland Park	QLP	Grasses	（1）	QLP1
Pontia daplidice	2022	2022\07\16 10:00	7	Qunli Bund Wetland Park	QLP	Grasses	（1）	QLP1
Pontia daplidice	2022	2022\07\16 10:00	7	Qunli Bund Wetland Park	QLP	Grasses	（1）	QLP1
Pontia daplidice	2022	2022\07\16 10:00	7	Qunli Bund Wetland Park	QLP	Grasses	（1）	QLP1
Pontia daplidice	2022	2022\07\16 10:00	7	Qunli Bund Wetland Park	QLP	Grasses	（1）	QLP1
Pontia daplidice	2022	2022\07\16 10:00	7	Qunli Bund Wetland Park	QLP	Grasses	（1）	QLP1
Pontia daplidice	2022	2022\07\16 10:00	7	Qunli Bund Wetland Park	QLP	Grasses	（1）	QLP1
Pontia daplidice	2022	2022\07\16 10:00	7	Qunli Bund Wetland Park	QLP	Grasses	（1）	QLP1
Pontia daplidice	2022	2022\07\16 10:00	7	Qunli Bund Wetland Park	QLP	Grasses	（1）	QLP1
Pontia daplidice	2022	2022\07\16 10:00	7	Qunli Bund Wetland Park	QLP	Grasses	（1）	QLP1
Pontia daplidice	2022	2022\07\16 10:00	7	Qunli Bund Wetland Park	QLP	Grasses	（1）	QLP1
Pontia daplidice	2022	2022\07\16 10:00	7	Qunli Bund Wetland Park	QLP	Grasses	（1）	QLP1
Pontia daplidice	2022	2022\07\16 10:00	7	Qunli Bund Wetland Park	QLP	Grasses	（1）	QLP1
Pontia daplidice	2022	2022\07\16 10:00	7	Qunli Bund Wetland Park	QLP	Grasses	（1）	QLP1
Pontia daplidice	2022	2022\07\16 10:00	7	Qunli Bund Wetland Park	QLP	Grasses	（1）	QLP1
Pontia daplidice	2022	2022\07\16 10:00	7	Qunli Bund Wetland Park	QLP	Grasses	（1）	QLP1
Pontia daplidice	2022	2022\07\16 10:00	7	Qunli Bund Wetland Park	QLP	Grasses	（1）	QLP1
Pontia daplidice	2022	2022\07\16 10:00	7	Qunli Bund Wetland Park	QLP	Grasses	（1）	QLP1
Pontia daplidice	2022	2022\07\16 10:00	7	Qunli Bund Wetland Park	QLP	Grasses	（1）	QLP1
Pontia daplidice	2022	2022\07\16 10:00	7	Qunli Bund Wetland Park	QLP	Grasses	（1）	QLP1
Pontia daplidice	2022	2022\07\16 10:00	7	Qunli Bund Wetland Park	QLP	Grasses	（1）	QLP1
Pontia daplidice	2022	2022\07\16 10:00	7	Qunli Bund Wetland Park	QLP	Grasses	（1）	QLP1
Pieris rapae	2022	2022\07\16 10:00	7	Qunli Bund Wetland Park	QLP	Grasses	（1）	QLP1
Pieris rapae	2022	2022\07\16 10:00	7	Qunli Bund Wetland Park	QLP	Grasses	（1）	QLP1
Pieris rapae	2022	2022\07\16 10:00	7	Qunli Bund Wetland Park	QLP	Grasses	（1）	QLP1
Pieris rapae	2022	2022\07\16 10:00	7	Qunli Bund Wetland Park	QLP	Grasses	（1）	QLP1
Pieris rapae	2022	2022\07\16 10:00	7	Qunli Bund Wetland Park	QLP	Grasses	（1）	QLP1
Pieris rapae	2022	2022\07\16 10:00	7	Qunli Bund Wetland Park	QLP	Grasses	（1）	QLP1
Pieris rapae	2022	2022\07\16 10:00	7	Qunli Bund Wetland Park	QLP	Grasses	（1）	QLP1
Pieris rapae	2022	2022\07\16 10:00	7	Qunli Bund Wetland Park	QLP	Grasses	（1）	QLP1
Pieris rapae	2022	2022\07\16 10:00	7	Qunli Bund Wetland Park	QLP	Grasses	（1）	QLP1
Pieris rapae	2022	2022\07\16 10:00	7	Qunli Bund Wetland Park	QLP	Grasses	（1）	QLP1
Pieris rapae	2022	2022\07\16 10:00	7	Qunli Bund Wetland Park	QLP	Grasses	（1）	QLP1
Pieris rapae	2022	2022\07\16 10:00	7	Qunli Bund Wetland Park	QLP	Grasses	（1）	QLP1
Pieris rapae	2022	2022\07\16 10:00	7	Qunli Bund Wetland Park	QLP	Grasses	（1）	QLP1
Pieris rapae	2022	2022\07\16 10:00	7	Qunli Bund Wetland Park	QLP	Grasses	（1）	QLP1
Pieris rapae	2022	2022\07\16 10:00	7	Qunli Bund Wetland Park	QLP	Grasses	（1）	QLP1
Pieris rapae	2022	2022\07\16 10:00	7	Qunli Bund Wetland Park	QLP	Grasses	（1）	QLP1
Pontia daplidice	2022	2022\07\16 10:00	7	Qunli Bund Wetland Park	QLP	Grasses	（1）	QLP1
Pontia daplidice	2022	2022\07\16 10:00	7	Qunli Bund Wetland Park	QLP	Grasses	（1）	QLP1
Pontia daplidice	2022	2022\07\16 10:00	7	Qunli Bund Wetland Park	QLP	Grasses	（1）	QLP1
Pontia daplidice	2022	2022\07\16 10:00	7	Qunli Bund Wetland Park	QLP	Grasses	（1）	QLP1
Pontia daplidice	2022	2022\07\16 10:00	7	Qunli Bund Wetland Park	QLP	Grasses	（1）	QLP1
Pontia daplidice	2022	2022\07\16 10:00	7	Qunli Bund Wetland Park	QLP	Grasses	（1）	QLP1
Pontia daplidice	2022	2022\07\16 10:00	7	Qunli Bund Wetland Park	QLP	Grasses	（1）	QLP1
Pontia daplidice	2022	2022\07\16 10:00	7	Qunli Bund Wetland Park	QLP	Grasses	（1）	QLP1
Pontia daplidice	2022	2022\07\16 10:00	7	Qunli Bund Wetland Park	QLP	Grasses	（1）	QLP1
Pontia daplidice	2022	2022\07\16 10:00	7	Qunli Bund Wetland Park	QLP	Grasses	（1）	QLP1
Pontia daplidice	2022	2022\07\16 10:00	7	Qunli Bund Wetland Park	QLP	Grasses	（1）	QLP1
Pontia daplidice	2022	2022\07\16 10:00	7	Qunli Bund Wetland Park	QLP	Grasses	（1）	QLP1
Pontia daplidice	2022	2022\07\16 10:00	7	Qunli Bund Wetland Park	QLP	Grasses	（1）	QLP1
Pontia daplidice	2022	2022\07\16 10:00	7	Qunli Bund Wetland Park	QLP	Grasses	（1）	QLP1
Pontia daplidice	2022	2022\07\16 10:00	7	Qunli Bund Wetland Park	QLP	Grasses	（1）	QLP1
Pontia daplidice	2022	2022\07\16 10:00	7	Qunli Bund Wetland Park	QLP	Grasses	（1）	QLP1
Pontia daplidice	2022	2022\07\16 10:00	7	Qunli Bund Wetland Park	QLP	Grasses	（1）	QLP1
Pontia daplidice	2022	2022\07\16 10:00	7	Qunli Bund Wetland Park	QLP	Grasses	（1）	QLP1
Pontia daplidice	2022	2022\07\16 10:00	7	Qunli Bund Wetland Park	QLP	Grasses	（1）	QLP1
Pontia daplidice	2022	2022\07\16 10:00	7	Qunli Bund Wetland Park	QLP	Grasses	（1）	QLP1
Pontia daplidice	2022	2022\07\16 10:00	7	Qunli Bund Wetland Park	QLP	Grasses	（1）	QLP1
Pontia daplidice	2022	2022\07\16 10:00	7	Qunli Bund Wetland Park	QLP	Grasses	（1）	QLP1
Pontia daplidice	2022	2022\07\16 10:00	7	Qunli Bund Wetland Park	QLP	Grasses	（1）	QLP1
Pontia daplidice	2022	2022\07\16 10:00	7	Qunli Bund Wetland Park	QLP	Grasses	（1）	QLP1
Pontia daplidice	2022	2022\07\16 10:00	7	Qunli Bund Wetland Park	QLP	Grasses	（1）	QLP1
Pontia daplidice	2022	2022\07\16 10:00	7	Qunli Bund Wetland Park	QLP	Grasses	（1）	QLP1
Pieris rapae	2022	2022\07\16 10:00	7	Qunli Bund Wetland Park	QLP	Grasses	（1）	QLP1
Pieris rapae	2022	2022\07\16 10:00	7	Qunli Bund Wetland Park	QLP	Grasses	（1）	QLP1
Pieris rapae	2022	2022\07\16 10:00	7	Qunli Bund Wetland Park	QLP	Grasses	（1）	QLP1
Pieris rapae	2022	2022\07\16 10:00	7	Qunli Bund Wetland Park	QLP	Grasses	（1）	QLP1
Pieris rapae	2022	2022\07\16 10:00	7	Qunli Bund Wetland Park	QLP	Grasses	（1）	QLP1
Pieris rapae	2022	2022\07\16 10:00	7	Qunli Bund Wetland Park	QLP	Grasses	（1）	QLP1
Pieris rapae	2022	2022\07\16 10:00	7	Qunli Bund Wetland Park	QLP	Grasses	（1）	QLP1
Pieris rapae	2022	2022\07\16 10:00	7	Qunli Bund Wetland Park	QLP	Grasses	（1）	QLP1
Pieris rapae	2022	2022\07\16 10:00	7	Qunli Bund Wetland Park	QLP	Grasses	（1）	QLP1
Pieris rapae	2022	2022\07\16 10:00	7	Qunli Bund Wetland Park	QLP	Grasses	（1）	QLP1
Pieris rapae	2022	2022\07\16 10:00	7	Qunli Bund Wetland Park	QLP	Grasses	（1）	QLP1
Pieris rapae	2022	2022\07\16 10:00	7	Qunli Bund Wetland Park	QLP	Grasses	（1）	QLP1
Pieris rapae	2022	2022\07\16 10:00	7	Qunli Bund Wetland Park	QLP	Grasses	（1）	QLP1
Pieris rapae	2022	2022\07\16 10:00	7	Qunli Bund Wetland Park	QLP	Grasses	（1）	QLP1
Pieris rapae	2022	2022\07\16 10:00	7	Qunli Bund Wetland Park	QLP	Grasses	（1）	QLP1
Pieris rapae	2022	2022\07\16 10:00	7	Qunli Bund Wetland Park	QLP	Grasses	（1）	QLP1
Pieris rapae	2022	2022\07\16 10:00	7	Qunli Bund Wetland Park	QLP	Grasses	（1）	QLP1
Pieris rapae	2022	2022\07\16 10:00	7	Qunli Bund Wetland Park	QLP	Grasses	（1）	QLP1
Pieris rapae	2022	2022\07\16 10:00	7	Qunli Bund Wetland Park	QLP	Grasses	（1）	QLP1
Pieris rapae	2022	2022\07\16 10:00	7	Qunli Bund Wetland Park	QLP	Grasses	（1）	QLP1
Pieris rapae	2022	2022\07\16 10:00	7	Qunli Bund Wetland Park	QLP	Grasses	（1）	QLP1
Pieris rapae	2022	2022\07\16 10:00	7	Qunli Bund Wetland Park	QLP	Grasses	（1）	QLP1
Pieris rapae	2022	2022\07\16 10:00	7	Qunli Bund Wetland Park	QLP	Grasses	（1）	QLP1
Pieris rapae	2022	2022\07\16 10:00	7	Qunli Bund Wetland Park	QLP	Grasses	（1）	QLP1
Pieris rapae	2022	2022\07\16 10:00	7	Qunli Bund Wetland Park	QLP	Grasses	（1）	QLP1
Pieris rapae	2022	2022\07\16 10:00	7	Qunli Bund Wetland Park	QLP	Grasses	（1）	QLP1
Pontia daplidice	2022	2022\07\16 10:00	7	Qunli Bund Wetland Park	QLP	Grasses	（2）	QLP2
Pontia daplidice	2022	2022\07\16 10:00	7	Qunli Bund Wetland Park	QLP	Grasses	（2）	QLP2
Pontia daplidice	2022	2022\07\16 10:00	7	Qunli Bund Wetland Park	QLP	Grasses	（2）	QLP2
Pontia daplidice	2022	2022\07\16 10:00	7	Qunli Bund Wetland Park	QLP	Grasses	（2）	QLP2
Pontia daplidice	2022	2022\07\16 10:00	7	Qunli Bund Wetland Park	QLP	Grasses	（2）	QLP2
Pontia daplidice	2022	2022\07\16 10:00	7	Qunli Bund Wetland Park	QLP	Grasses	（2）	QLP2
Pontia daplidice	2022	2022\07\16 10:00	7	Qunli Bund Wetland Park	QLP	Grasses	（2）	QLP2
Pontia daplidice	2022	2022\07\16 10:00	7	Qunli Bund Wetland Park	QLP	Grasses	（2）	QLP2
Pontia daplidice	2022	2022\07\16 10:00	7	Qunli Bund Wetland Park	QLP	Grasses	（2）	QLP2
Pontia daplidice	2022	2022\07\16 10:00	7	Qunli Bund Wetland Park	QLP	Grasses	（2）	QLP2
Pontia daplidice	2022	2022\07\16 10:00	7	Qunli Bund Wetland Park	QLP	Grasses	（2）	QLP2
Pontia daplidice	2022	2022\07\16 10:00	7	Qunli Bund Wetland Park	QLP	Grasses	（2）	QLP2
Pontia daplidice	2022	2022\07\16 10:00	7	Qunli Bund Wetland Park	QLP	Grasses	（2）	QLP2
Pontia daplidice	2022	2022\07\16 10:00	7	Qunli Bund Wetland Park	QLP	Grasses	（2）	QLP2
Pontia daplidice	2022	2022\07\16 10:00	7	Qunli Bund Wetland Park	QLP	Grasses	（2）	QLP2
Pontia daplidice	2022	2022\07\16 10:00	7	Qunli Bund Wetland Park	QLP	Grasses	（2）	QLP2
Pontia daplidice	2022	2022\07\16 10:00	7	Qunli Bund Wetland Park	QLP	Grasses	（2）	QLP2
Pontia daplidice	2022	2022\07\16 10:00	7	Qunli Bund Wetland Park	QLP	Grasses	（2）	QLP2
Pontia daplidice	2022	2022\07\16 10:00	7	Qunli Bund Wetland Park	QLP	Grasses	（2）	QLP2
Pontia daplidice	2022	2022\07\16 10:00	7	Qunli Bund Wetland Park	QLP	Grasses	（2）	QLP2
Pontia daplidice	2022	2022\07\16 10:00	7	Qunli Bund Wetland Park	QLP	Grasses	（2）	QLP2
Pontia daplidice	2022	2022\07\16 10:00	7	Qunli Bund Wetland Park	QLP	Grasses	（2）	QLP2
Pontia daplidice	2022	2022\07\16 10:00	7	Qunli Bund Wetland Park	QLP	Grasses	（2）	QLP2
Pontia daplidice	2022	2022\07\16 10:00	7	Qunli Bund Wetland Park	QLP	Grasses	（2）	QLP2
Pieris rapae	2022	2022\07\16 10:00	7	Qunli Bund Wetland Park	QLP	Grasses	（2）	QLP2
Pieris rapae	2022	2022\07\16 10:00	7	Qunli Bund Wetland Park	QLP	Grasses	（2）	QLP2
Pieris rapae	2022	2022\07\16 10:00	7	Qunli Bund Wetland Park	QLP	Grasses	（2）	QLP2
Pieris rapae	2022	2022\07\16 10:00	7	Qunli Bund Wetland Park	QLP	Grasses	（2）	QLP2
Pieris rapae	2022	2022\07\16 10:00	7	Qunli Bund Wetland Park	QLP	Grasses	（2）	QLP2
Pieris rapae	2022	2022\07\16 10:00	7	Qunli Bund Wetland Park	QLP	Grasses	（2）	QLP2
Pieris rapae	2022	2022\07\16 10:00	7	Qunli Bund Wetland Park	QLP	Grasses	（2）	QLP2
Pieris rapae	2022	2022\07\16 10:00	7	Qunli Bund Wetland Park	QLP	Grasses	（2）	QLP2
Pieris rapae	2022	2022\07\16 10:00	7	Qunli Bund Wetland Park	QLP	Grasses	（2）	QLP2
Pieris rapae	2022	2022\07\16 10:00	7	Qunli Bund Wetland Park	QLP	Grasses	（2）	QLP2
Pieris rapae	2022	2022\07\16 10:00	7	Qunli Bund Wetland Park	QLP	Grasses	（2）	QLP2
Pieris rapae	2022	2022\07\16 10:00	7	Qunli Bund Wetland Park	QLP	Grasses	（2）	QLP2
Pieris rapae	2022	2022\07\16 10:00	7	Qunli Bund Wetland Park	QLP	Grasses	（2）	QLP2
Pieris rapae	2022	2022\07\16 10:00	7	Qunli Bund Wetland Park	QLP	Grasses	（2）	QLP2
Pieris rapae	2022	2022\07\16 10:00	7	Qunli Bund Wetland Park	QLP	Grasses	（2）	QLP2
Pieris rapae	2022	2022\07\16 10:00	7	Qunli Bund Wetland Park	QLP	Grasses	（2）	QLP2
Pieris rapae	2022	2022\07\16 10:00	7	Qunli Bund Wetland Park	QLP	Grasses	（2）	QLP2
Pieris rapae	2022	2022\07\16 10:00	7	Qunli Bund Wetland Park	QLP	Grasses	（2）	QLP2
Pieris rapae	2022	2022\07\16 10:00	7	Qunli Bund Wetland Park	QLP	Grasses	（2）	QLP2
Pieris rapae	2022	2022\07\16 10:00	7	Qunli Bund Wetland Park	QLP	Grasses	（2）	QLP2
Pieris rapae	2022	2022\07\16 10:00	7	Qunli Bund Wetland Park	QLP	Grasses	（2）	QLP2
Pieris rapae	2022	2022\07\16 10:00	7	Qunli Bund Wetland Park	QLP	Grasses	（2）	QLP2
Pieris rapae	2022	2022\07\16 10:00	7	Qunli Bund Wetland Park	QLP	Grasses	（2）	QLP2
Pieris rapae	2022	2022\07\16 10:00	7	Qunli Bund Wetland Park	QLP	Grasses	（2）	QLP2
Everes argiades	2022	2022\07\16 10:00	7	Qunli Bund Wetland Park	QLP	Grasses	（2）	QLP2
Polyommatus eros	2022	2022\07\16 10:00	7	Qunli Bund Wetland Park	QLP	Grasses	（2）	QLP2
Pieris rapae	2022	2022\07\16 10:00	7	Qunli Bund Wetland Park	QLP	Grasses	（3）	QLP3
Everes argiades	2022	2022\07\16 10:00	7	Qunli Bund Wetland Park	QLP	Grasses	（3）	QLP3
Pieris rapae	2022	2022\07\16 10:00	7	Qunli Bund Wetland Park	QLP	Grasses	（4）	QLP4
Pieris rapae	2022	2022\07\16 10:00	7	Qunli Bund Wetland Park	QLP	Grasses	（4）	QLP4
Pieris rapae	2022	2022\07\16 10:00	7	Qunli Bund Wetland Park	QLP	Grasses	（4）	QLP4
Pontia daplidice	2022	2022\07\16 10:00	7	Qunli Bund Wetland Park	QLP	Grasses	（4）	QLP4
Pontia daplidice	2022	2022\07\16 10:00	7	Qunli Bund Wetland Park	QLP	Grasses	（4）	QLP4
Pontia daplidice	2022	2022\07\16 10:00	7	Qunli Bund Wetland Park	QLP	Grasses	（4）	QLP4
Plebejus argus	2022	2022\07\16 10:00	7	Qunli Bund Wetland Park	QLP	Grasses	（4）	QLP4
Pieris rapae	2022	2022\07\16 10:00	7	Qunli Bund Wetland Park	QLP	Grasses	（4）	QLP4
Pieris rapae	2022	2022\07\16 10:00	7	Qunli Bund Wetland Park	QLP	Grasses	（4）	QLP4
Pieris rapae	2022	2022\07\16 10:00	7	Qunli Bund Wetland Park	QLP	Grasses	（4）	QLP4
Pieris rapae	2022	2022\07\16 10:00	7	Qunli Bund Wetland Park	QLP	Grasses	（4）	QLP4
Pieris rapae	2022	2022\07\16 10:00	7	Qunli Bund Wetland Park	QLP	Grasses	（4）	QLP4
Pieris rapae	2022	2022\07\16 10:00	7	Qunli Bund Wetland Park	QLP	Grasses	（4）	QLP4
Pieris rapae	2022	2022\07\16 10:00	7	Qunli Bund Wetland Park	QLP	Grasses	（4）	QLP4
Pieris rapae	2022	2022\07\16 10:00	7	Qunli Bund Wetland Park	QLP	Grasses	（4）	QLP4
Pieris rapae	2022	2022\07\16 10:00	7	Qunli Bund Wetland Park	QLP	Grasses	（4）	QLP4
Pieris rapae	2022	2022\07\16 10:00	7	Qunli Bund Wetland Park	QLP	Grasses	（4）	QLP4
Pieris rapae	2022	2022\07\16 10:00	7	Qunli Bund Wetland Park	QLP	Grasses	（4）	QLP4
Pieris rapae	2022	2022\07\16 10:00	7	Qunli Bund Wetland Park	QLP	Grasses	（4）	QLP4
Pieris rapae	2022	2022\07\16 10:00	7	Qunli Bund Wetland Park	QLP	Grasses	（4）	QLP4
Pieris rapae	2022	2022\07\16 10:00	7	Qunli Bund Wetland Park	QLP	Grasses	（4）	QLP4
Pieris rapae	2022	2022\07\16 10:00	7	Qunli Bund Wetland Park	QLP	Grasses	（4）	QLP4
Pieris rapae	2022	2022\07\16 10:00	7	Qunli Bund Wetland Park	QLP	Grasses	（4）	QLP4
Pieris rapae	2022	2022\07\16 10:00	7	Qunli Bund Wetland Park	QLP	Grasses	（4）	QLP4
Pieris rapae	2022	2022\07\16 10:00	7	Qunli Bund Wetland Park	QLP	Grasses	（4）	QLP4
Pieris rapae	2022	2022\07\16 10:00	7	Qunli Bund Wetland Park	QLP	Grasses	（4）	QLP4
Pieris rapae	2022	2022\07\16 10:00	7	Qunli Bund Wetland Park	QLP	Grasses	（4）	QLP4
Pieris rapae	2022	2022\07\16 10:00	7	Qunli Bund Wetland Park	QLP	Grasses	（4）	QLP4
Pieris rapae	2022	2022\07\16 10:00	7	Qunli Bund Wetland Park	QLP	Grasses	（4）	QLP4
Pieris rapae	2022	2022\07\16 10:00	7	Qunli Bund Wetland Park	QLP	Grasses	（4）	QLP4
Pieris rapae	2022	2022\07\16 10:00	7	Qunli Bund Wetland Park	QLP	Grasses	（4）	QLP4
Pieris rapae	2022	2022\07\16 10:00	7	Qunli Bund Wetland Park	QLP	Grasses	（4）	QLP4
Pontia daplidice	2022	2022\07\16 10:00	7	Qunli Bund Wetland Park	QLP	Grasses	（4）	QLP4
Pontia daplidice	2022	2022\07\16 10:00	7	Qunli Bund Wetland Park	QLP	Grasses	（4）	QLP4
Pontia daplidice	2022	2022\07\16 10:00	7	Qunli Bund Wetland Park	QLP	Grasses	（4）	QLP4
Pontia daplidice	2022	2022\07\16 10:00	7	Qunli Bund Wetland Park	QLP	Grasses	（4）	QLP4
Pontia daplidice	2022	2022\07\16 10:00	7	Qunli Bund Wetland Park	QLP	Grasses	（4）	QLP4
Pontia daplidice	2022	2022\07\16 10:00	7	Qunli Bund Wetland Park	QLP	Grasses	（4）	QLP4
Pontia daplidice	2022	2022\07\16 10:00	7	Qunli Bund Wetland Park	QLP	Grasses	（4）	QLP4
Pontia daplidice	2022	2022\07\16 10:00	7	Qunli Bund Wetland Park	QLP	Grasses	（4）	QLP4
Pontia daplidice	2022	2022\07\16 10:00	7	Qunli Bund Wetland Park	QLP	Grasses	（4）	QLP4
Pontia daplidice	2022	2022\07\16 10:00	7	Qunli Bund Wetland Park	QLP	Grasses	（4）	QLP4
Pontia daplidice	2022	2022\07\16 10:00	7	Qunli Bund Wetland Park	QLP	Grasses	（4）	QLP4
Polygonia c-aureum	2022	2022\07\16 10:00	7	Qunli Bund Wetland Park	QLP	Grasses	（4）	QLP4
Polygonia c-aureum	2022	2022\07\16 10:00	7	Qunli Bund Wetland Park	QLP	Grasses	（4）	QLP4
Everes argiades	2022	2022\07\16 10:00	7	Qunli Bund Wetland Park	QLP	Grasses	（4）	QLP4
Pieris rapae	2022	2022\07\16 10:00	7	Qunli Bund Wetland Park	QLP	Grasses	（4）	QLP4
Pieris rapae	2022	2022\07\16 10:00	7	Qunli Bund Wetland Park	QLP	Grasses	（4）	QLP4
Pieris rapae	2022	2022\07\16 10:00	7	Qunli Bund Wetland Park	QLP	Grasses	（4）	QLP4
Pieris rapae	2022	2022\07\16 10:00	7	Qunli Bund Wetland Park	QLP	Grasses	（4）	QLP4
Pieris rapae	2022	2022\07\16 10:00	7	Qunli Bund Wetland Park	QLP	Grasses	（4）	QLP4
Pieris rapae	2022	2022\07\16 10:00	7	Qunli Bund Wetland Park	QLP	Grasses	（4）	QLP4
Pieris rapae	2022	2022\07\16 10:00	7	Qunli Bund Wetland Park	QLP	Grasses	（4）	QLP4
Pieris rapae	2022	2022\07\16 10:00	7	Qunli Bund Wetland Park	QLP	Grasses	（4）	QLP4
Pieris rapae	2022	2022\07\16 10:00	7	Qunli Bund Wetland Park	QLP	Grasses	（4）	QLP4
Pieris rapae	2022	2022\07\16 10:00	7	Qunli Bund Wetland Park	QLP	Grasses	（4）	QLP4
Pieris rapae	2022	2022\07\16 10:00	7	Qunli Bund Wetland Park	QLP	Grasses	（4）	QLP4
Everes argiades	2022	2022\07\16 10:00	7	Qunli Bund Wetland Park	QLP	Grasses	（4）	QLP4
Pontia daplidice	2022	2022\07\16 10:00	7	Qunli Bund Wetland Park	QLP	Grasses	（4）	QLP4
Pontia daplidice	2022	2022\07\16 10:00	7	Qunli Bund Wetland Park	QLP	Grasses	（4）	QLP4
Pontia daplidice	2022	2022\07\16 10:00	7	Qunli Bund Wetland Park	QLP	Grasses	（4）	QLP4
Pontia daplidice	2022	2022\07\16 10:00	7	Qunli Bund Wetland Park	QLP	Grasses	（4）	QLP4
Pontia daplidice	2022	2022\07\16 10:00	7	Qunli Bund Wetland Park	QLP	Grasses	（4）	QLP4
Pontia daplidice	2022	2022\07\16 10:00	7	Qunli Bund Wetland Park	QLP	Grasses	（4）	QLP4
Everes argiades	2022	2022\07\16 10:00	7	Qunli Bund Wetland Park	QLP	Grasses	（4）	QLP4
Everes argiades	2022	2022\07\16 10:00	7	Qunli Bund Wetland Park	QLP	Grasses	（4）	QLP4
Everes argiades	2022	2022\07\16 10:00	7	Qunli Bund Wetland Park	QLP	Grasses	（4）	QLP4
Everes argiades	2022	2022\07\16 10:00	7	Qunli Bund Wetland Park	QLP	Grasses	（4）	QLP4
Everes argiades	2022	2022\07\16 10:00	7	Qunli Bund Wetland Park	QLP	Grasses	（4）	QLP4
Everes argiades	2022	2022\07\16 10:00	7	Qunli Bund Wetland Park	QLP	Grasses	（4）	QLP4
Colias erate	2022	2022\07\16 10:00	7	Qunli Bund Wetland Park	QLP	Grasses	（4）	QLP4
Polygonia c-aureum	2022	2022\07\16 10:00	7	Qunli Bund Wetland Park	QLP	Grasses	（4）	QLP4
Pieris rapae	2022	2022\07\16 10:00	7	Qunli Bund Wetland Park	QLP	Grasses	（4）	QLP4
Pieris rapae	2022	2022\07\16 10:00	7	Qunli Bund Wetland Park	QLP	Grasses	（4）	QLP4
Pieris rapae	2022	2022\07\16 10:00	7	Qunli Bund Wetland Park	QLP	Grasses	（4）	QLP4
Pieris rapae	2022	2022\07\16 10:00	7	Qunli Bund Wetland Park	QLP	Grasses	（4）	QLP4
Pieris rapae	2022	2022\07\16 10:00	7	Qunli Bund Wetland Park	QLP	Grasses	（4）	QLP4
Pieris rapae	2022	2022\07\16 10:00	7	Qunli Bund Wetland Park	QLP	Grasses	（4）	QLP4
Pieris rapae	2022	2022\07\16 10:00	7	Qunli Bund Wetland Park	QLP	Grasses	（4）	QLP4
Pieris rapae	2022	2022\07\16 10:00	7	Qunli Bund Wetland Park	QLP	Grasses	（4）	QLP4
Pontia daplidice	2022	2022\07\16 10:00	7	Qunli Bund Wetland Park	QLP	Grasses	（4）	QLP4
Pontia daplidice	2022	2022\07\16 10:00	7	Qunli Bund Wetland Park	QLP	Grasses	（4）	QLP4
Pontia daplidice	2022	2022\07\16 10:00	7	Qunli Bund Wetland Park	QLP	Grasses	（4）	QLP4
Pontia daplidice	2022	2022\07\16 10:00	7	Qunli Bund Wetland Park	QLP	Grasses	（4）	QLP4
Pontia daplidice	2022	2022\07\16 10:00	7	Qunli Bund Wetland Park	QLP	Grasses	（4）	QLP4
Pontia daplidice	2022	2022\07\16 10:00	7	Qunli Bund Wetland Park	QLP	Grasses	（4）	QLP4
Pontia daplidice	2022	2022\07\16 10:00	7	Qunli Bund Wetland Park	QLP	Grasses	（4）	QLP4
Polygonia c-aureum	2022	2022\07\16 10:00	7	Qunli Bund Wetland Park	QLP	Grasses	（4）	QLP4
Polygonia c-aureum	2022	2022\07\16 10:00	7	Qunli Bund Wetland Park	QLP	Grasses	（4）	QLP4
Pieris rapae	2022	2022\07\16 10:00	7	Qunli Bund Wetland Park	QLP	Grasses	（4）	QLP4
Pieris rapae	2022	2022\07\16 10:00	7	Qunli Bund Wetland Park	QLP	Grasses	（4）	QLP4
Pieris rapae	2022	2022\07\16 10:00	7	Qunli Bund Wetland Park	QLP	Grasses	（4）	QLP4
Pieris rapae	2022	2022\07\16 10:00	7	Qunli Bund Wetland Park	QLP	Grasses	（4）	QLP4
Pieris rapae	2022	2022\07\16 10:00	7	Qunli Bund Wetland Park	QLP	Grasses	（4）	QLP4
Pontia daplidice	2022	2022\07\16 10:00	7	Qunli Bund Wetland Park	QLP	Grasses	（4）	QLP4
Pontia daplidice	2022	2022\07\16 10:00	7	Qunli Bund Wetland Park	QLP	Grasses	（4）	QLP4
Pontia daplidice	2022	2022\07\16 10:00	7	Qunli Bund Wetland Park	QLP	Grasses	（4）	QLP4
Pontia daplidice	2022	2022\07\16 10:00	7	Qunli Bund Wetland Park	QLP	Grasses	（4）	QLP4
Polygonia c-aureum	2022	2022\07\16 10:00	7	Qunli Bund Wetland Park	QLP	Grasses	（4）	QLP4
Polygonia c-aureum	2022	2022\07\16 10:00	7	Qunli Bund Wetland Park	QLP	Grasses	（4）	QLP4
Polygonia c-aureum	2022	2022\07\16 10:00	7	Qunli Bund Wetland Park	QLP	Grasses	（4）	QLP4
Polygonia c-aureum	2022	2022\07\16 10:00	7	Qunli Bund Wetland Park	QLP	Grasses	（4）	QLP4
Polygonia c-aureum	2022	2022\07\16 10:00	7	Qunli Bund Wetland Park	QLP	Grasses	（4）	QLP4
Polygonia c-aureum	2022	2022\07\16 10:00	7	Qunli Bund Wetland Park	QLP	Grasses	（4）	QLP4
Polygonia c-aureum	2022	2022\07\16 10:00	7	Qunli Bund Wetland Park	QLP	Grasses	（4）	QLP4
Polygonia c-aureum	2022	2022\07\16 10:00	7	Qunli Bund Wetland Park	QLP	Grasses	（4）	QLP4
Polygonia c-aureum	2022	2022\07\16 10:00	7	Qunli Bund Wetland Park	QLP	Grasses	（4）	QLP4
Polygonia c-aureum	2022	2022\07\16 10:00	7	Qunli Bund Wetland Park	QLP	Grasses	（4）	QLP4
Polygonia c-aureum	2022	2022\07\16 10:00	7	Qunli Bund Wetland Park	QLP	Grasses	（4）	QLP4
Polygonia c-aureum	2022	2022\07\16 10:00	7	Qunli Bund Wetland Park	QLP	Grasses	（4）	QLP4
Polygonia c-aureum	2022	2022\07\16 10:00	7	Qunli Bund Wetland Park	QLP	Grasses	（4）	QLP4
Polygonia c-aureum	2022	2022\07\16 10:00	7	Qunli Bund Wetland Park	QLP	Grasses	（4）	QLP4
Polygonia c-aureum	2022	2022\07\16 10:00	7	Qunli Bund Wetland Park	QLP	Grasses	（4）	QLP4
Polygonia c-aureum	2022	2022\07\16 10:00	7	Qunli Bund Wetland Park	QLP	Grasses	（4）	QLP4
Polygonia c-aureum	2022	2022\07\16 10:00	7	Qunli Bund Wetland Park	QLP	Grasses	（4）	QLP4
Polygonia c-aureum	2022	2022\07\16 10:00	7	Qunli Bund Wetland Park	QLP	Grasses	（4）	QLP4
Polygonia c-aureum	2022	2022\07\16 10:00	7	Qunli Bund Wetland Park	QLP	Grasses	（4）	QLP4
Polygonia c-aureum	2022	2022\07\16 10:00	7	Qunli Bund Wetland Park	QLP	Grasses	（4）	QLP4
Polygonia c-aureum	2022	2022\07\16 10:00	7	Qunli Bund Wetland Park	QLP	Grasses	（4）	QLP4
Polygonia c-aureum	2022	2022\07\16 10:00	7	Qunli Bund Wetland Park	QLP	Grasses	（4）	QLP4
Polygonia c-aureum	2022	2022\07\16 10:00	7	Qunli Bund Wetland Park	QLP	Grasses	（4）	QLP4
Polygonia c-aureum	2022	2022\07\16 10:00	7	Qunli Bund Wetland Park	QLP	Grasses	（4）	QLP4
Polygonia c-aureum	2022	2022\07\16 10:00	7	Qunli Bund Wetland Park	QLP	Grasses	（4）	QLP4
Polygonia c-aureum	2022	2022\07\16 10:00	7	Qunli Bund Wetland Park	QLP	Grasses	（4）	QLP4
Polygonia c-aureum	2022	2022\07\16 10:00	7	Qunli Bund Wetland Park	QLP	Grasses	（4）	QLP4
Polygonia c-aureum	2022	2022\07\16 10:00	7	Qunli Bund Wetland Park	QLP	Grasses	（4）	QLP4
Polygonia c-aureum	2022	2022\07\16 10:00	7	Qunli Bund Wetland Park	QLP	Grasses	（4）	QLP4
Polygonia c-aureum	2022	2022\07\16 10:00	7	Qunli Bund Wetland Park	QLP	Grasses	（4）	QLP4
Pieris rapae	2022	2022\07\16 10:00	7	Qunli Bund Wetland Park	QLP	Grasses	（4）	QLP4
Polygonia c-aureum	2022	2022\07\16 10:00	7	Qunli Bund Wetland Park	QLP	Grasses	（4）	QLP4
Polygonia c-aureum	2022	2022\07\16 10:00	7	Qunli Bund Wetland Park	QLP	Grasses	（4）	QLP4
Polygonia c-aureum	2022	2022\07\16 10:00	7	Qunli Bund Wetland Park	QLP	Grasses	（4）	QLP4
Polygonia c-aureum	2022	2022\07\16 10:00	7	Qunli Bund Wetland Park	QLP	Grasses	（4）	QLP4
Polygonia c-aureum	2022	2022\07\16 10:00	7	Qunli Bund Wetland Park	QLP	Grasses	（4）	QLP4
Polygonia c-aureum	2022	2022\07\16 10:00	7	Qunli Bund Wetland Park	QLP	Grasses	（4）	QLP4
Polygonia c-aureum	2022	2022\07\16 10:00	7	Qunli Bund Wetland Park	QLP	Grasses	（4）	QLP4
Polygonia c-aureum	2022	2022\07\16 10:00	7	Qunli Bund Wetland Park	QLP	Grasses	（4）	QLP4
Polygonia c-aureum	2022	2022\07\16 10:00	7	Qunli Bund Wetland Park	QLP	Grasses	（4）	QLP4
Pontia daplidice	2022	2022\07\16 10:00	7	Qunli Bund Wetland Park	QLP	Unmanaged Area + Grasses	（5）	QLP5
Pontia daplidice	2022	2022\07\16 10:00	7	Qunli Bund Wetland Park	QLP	Unmanaged Area + Grasses	（5）	QLP5
Pontia daplidice	2022	2022\07\16 10:00	7	Qunli Bund Wetland Park	QLP	Unmanaged Area + Grasses	（5）	QLP5
Pontia daplidice	2022	2022\07\16 10:00	7	Qunli Bund Wetland Park	QLP	Unmanaged Area + Grasses	（5）	QLP5
Pontia daplidice	2022	2022\07\16 10:00	7	Qunli Bund Wetland Park	QLP	Unmanaged Area + Grasses	（5）	QLP5
Pontia daplidice	2022	2022\07\16 10:00	7	Qunli Bund Wetland Park	QLP	Unmanaged Area + Grasses	（5）	QLP5
Pontia daplidice	2022	2022\07\16 10:00	7	Qunli Bund Wetland Park	QLP	Unmanaged Area + Grasses	（5）	QLP5
Pontia daplidice	2022	2022\07\16 10:00	7	Qunli Bund Wetland Park	QLP	Unmanaged Area + Grasses	（5）	QLP5
Pieris rapae	2022	2022\07\16 10:00	7	Qunli Bund Wetland Park	QLP	Unmanaged Area + Grasses	（5）	QLP5
Pieris rapae	2022	2022\07\16 10:00	7	Qunli Bund Wetland Park	QLP	Unmanaged Area + Grasses	（5）	QLP5
Pieris rapae	2022	2022\07\16 10:00	7	Qunli Bund Wetland Park	QLP	Unmanaged Area + Grasses	（5）	QLP5
Pieris rapae	2022	2022\07\16 10:00	7	Qunli Bund Wetland Park	QLP	Unmanaged Area + Grasses	（5）	QLP5
Pieris rapae	2022	2022\07\16 10:00	7	Qunli Bund Wetland Park	QLP	Unmanaged Area + Grasses	（5）	QLP5
Pieris rapae	2022	2022\07\16 10:00	7	Qunli Bund Wetland Park	QLP	Unmanaged Area + Grasses	（5）	QLP5
Pieris rapae	2022	2022\07\16 10:00	7	Qunli Bund Wetland Park	QLP	Unmanaged Area + Grasses	（5）	QLP5
Pieris rapae	2022	2022\07\16 10:00	7	Qunli Bund Wetland Park	QLP	Unmanaged Area + Grasses	（5）	QLP5
Pieris rapae	2022	2022\07\16 10:00	7	Qunli Bund Wetland Park	QLP	Unmanaged Area + Grasses	（5）	QLP5
Pieris rapae	2022	2022\07\16 10:00	7	Qunli Bund Wetland Park	QLP	Unmanaged Area + Grasses	（5）	QLP5
Pieris rapae	2022	2022\07\16 10:00	7	Qunli Bund Wetland Park	QLP	Unmanaged Area + Grasses	（5）	QLP5
Polygonia c-aureum	2022	2022\07\16 10:00	7	Qunli Bund Wetland Park	QLP	Unmanaged Area + Grasses	（5）	QLP5
Polygonia c-aureum	2022	2022\07\16 10:00	7	Qunli Bund Wetland Park	QLP	Unmanaged Area + Grasses	（5）	QLP5
Pontia daplidice	2022	2022\07\16 10:00	7	Qunli Bund Wetland Park	QLP	Unmanaged Area + Shrubs + Grasses	（6）	QLP6
Pontia daplidice	2022	2022\07\16 10:00	7	Qunli Bund Wetland Park	QLP	Unmanaged Area + Shrubs + Grasses	（6）	QLP6
Pontia daplidice	2022	2022\07\16 10:00	7	Qunli Bund Wetland Park	QLP	Unmanaged Area + Shrubs + Grasses	（6）	QLP6
Pontia daplidice	2022	2022\07\16 10:00	7	Qunli Bund Wetland Park	QLP	Unmanaged Area + Shrubs + Grasses	（6）	QLP6
Polygonia c-aureum	2022	2022\07\16 10:00	7	Qunli Bund Wetland Park	QLP	Unmanaged Area + Shrubs + Grasses	（6）	QLP6
Pieris rapae	2022	2022\07\16 10:00	7	Qunli Bund Wetland Park	QLP	Unmanaged Area + Shrubs + Grasses	（6）	QLP6
Pieris rapae	2022	2022\07\16 10:00	7	Qunli Bund Wetland Park	QLP	Unmanaged Area + Shrubs + Grasses	（6）	QLP6
Pieris rapae	2022	2022\07\16 10:00	7	Qunli Bund Wetland Park	QLP	Unmanaged Area + Shrubs + Grasses	（6）	QLP6
Pieris rapae	2022	2022\07\16 10:00	7	Qunli Bund Wetland Park	QLP	Unmanaged Area + Shrubs + Grasses	（6）	QLP6
Pieris rapae	2022	2022\07\16 10:00	7	Qunli Bund Wetland Park	QLP	Unmanaged Area + Shrubs + Grasses	（6）	QLP6
Pontia daplidice	2022	2022\07\16 10:00	7	Qunli Bund Wetland Park	QLP	Unmanaged Area + Shrubs + Grasses	（6）	QLP6
Pontia daplidice	2022	2022\07\16 10:00	7	Qunli Bund Wetland Park	QLP	Unmanaged Area + Shrubs + Grasses	（6）	QLP6
Pontia daplidice	2022	2022\07\16 10:00	7	Qunli Bund Wetland Park	QLP	Unmanaged Area + Shrubs + Grasses	（6）	QLP6
Pontia daplidice	2022	2022\07\16 10:00	7	Qunli Bund Wetland Park	QLP	Unmanaged Area + Shrubs + Grasses	（6）	QLP6
Polygonia c-aureum	2022	2022\07\16 10:00	7	Qunli Bund Wetland Park	QLP	Unmanaged Area + Shrubs + Grasses	（6）	QLP6
Polygonia c-aureum	2022	2022\07\16 10:00	7	Qunli Bund Wetland Park	QLP	Unmanaged Area + Shrubs + Grasses	（6）	QLP6
Polygonia c-aureum	2022	2022\07\16 10:00	7	Qunli Bund Wetland Park	QLP	Unmanaged Area + Shrubs + Grasses	（6）	QLP6
Polygonia c-aureum	2022	2022\07\16 10:00	7	Qunli Bund Wetland Park	QLP	Unmanaged Area + Shrubs + Grasses	（6）	QLP6
Polygonia c-aureum	2022	2022\07\16 10:00	7	Qunli Bund Wetland Park	QLP	Unmanaged Area + Shrubs + Grasses	（6）	QLP6
Pontia daplidice	2022	2022\07\16 10:00	7	Qunli Bund Wetland Park	QLP	Unmanaged Area + Shrubs + Grasses	（6）	QLP6
Pontia daplidice	2022	2022\07\16 10:00	7	Qunli Bund Wetland Park	QLP	Unmanaged Area + Shrubs + Grasses	（6）	QLP6
Pontia daplidice	2022	2022\07\16 10:00	7	Qunli Bund Wetland Park	QLP	Unmanaged Area + Shrubs + Grasses	（6）	QLP6
Pontia daplidice	2022	2022\07\16 10:00	7	Qunli Bund Wetland Park	QLP	Unmanaged Area + Shrubs + Grasses	（6）	QLP6
Pontia daplidice	2022	2022\07\16 10:00	7	Qunli Bund Wetland Park	QLP	Unmanaged Area + Shrubs + Grasses	（6）	QLP6
Pontia daplidice	2022	2022\07\16 10:00	7	Qunli Bund Wetland Park	QLP	Unmanaged Area + Shrubs + Grasses	（6）	QLP6
Pontia daplidice	2022	2022\07\16 10:00	7	Qunli Bund Wetland Park	QLP	Unmanaged Area + Shrubs + Grasses	（6）	QLP6
Pontia daplidice	2022	2022\07\16 10:00	7	Qunli Bund Wetland Park	QLP	Unmanaged Area + Shrubs + Grasses	（6）	QLP6
Pontia daplidice	2022	2022\07\16 10:00	7	Qunli Bund Wetland Park	QLP	Unmanaged Area + Shrubs + Grasses	（6）	QLP6
Pontia daplidice	2022	2022\07\16 10:00	7	Qunli Bund Wetland Park	QLP	Unmanaged Area + Shrubs + Grasses	（6）	QLP6
Pontia daplidice	2022	2022\07\16 10:00	7	Qunli Bund Wetland Park	QLP	Unmanaged Area + Shrubs + Grasses	（6）	QLP6
Pontia daplidice	2022	2022\07\16 10:00	7	Qunli Bund Wetland Park	QLP	Unmanaged Area + Shrubs + Grasses	（6）	QLP6
Pontia daplidice	2022	2022\07\16 10:00	7	Qunli Bund Wetland Park	QLP	Unmanaged Area + Shrubs + Grasses	（6）	QLP6
Pontia daplidice	2022	2022\07\16 10:00	7	Qunli Bund Wetland Park	QLP	Unmanaged Area + Shrubs + Grasses	（6）	QLP6
Pontia daplidice	2022	2022\07\16 10:00	7	Qunli Bund Wetland Park	QLP	Unmanaged Area + Shrubs + Grasses	（6）	QLP6
Pieris rapae	2022	2022\07\16 10:00	7	Qunli Bund Wetland Park	QLP	Unmanaged Area + Shrubs + Grasses	（6）	QLP6
Pieris rapae	2022	2022\07\16 10:00	7	Qunli Bund Wetland Park	QLP	Unmanaged Area + Shrubs + Grasses	（6）	QLP6
Pieris rapae	2022	2022\07\16 10:00	7	Qunli Bund Wetland Park	QLP	Unmanaged Area + Shrubs + Grasses	（6）	QLP6
Pieris rapae	2022	2022\07\16 10:00	7	Qunli Bund Wetland Park	QLP	Unmanaged Area + Shrubs + Grasses	（6）	QLP6
Pieris rapae	2022	2022\07\16 10:00	7	Qunli Bund Wetland Park	QLP	Unmanaged Area + Shrubs + Grasses	（6）	QLP6
Pieris rapae	2022	2022\07\16 10:00	7	Qunli Bund Wetland Park	QLP	Unmanaged Area + Shrubs + Grasses	（6）	QLP6
Pieris rapae	2022	2022\07\16 10:00	7	Qunli Bund Wetland Park	QLP	Unmanaged Area + Shrubs + Grasses	（6）	QLP6
Pieris rapae	2022	2022\07\16 10:00	7	Qunli Bund Wetland Park	QLP	Unmanaged Area + Shrubs + Grasses	（6）	QLP6
Pieris rapae	2022	2022\07\16 10:00	7	Qunli Bund Wetland Park	QLP	Unmanaged Area + Shrubs + Grasses	（6）	QLP6
Pieris rapae	2022	2022\07\16 10:00	7	Qunli Bund Wetland Park	QLP	Unmanaged Area + Shrubs + Grasses	（6）	QLP6
Pieris rapae	2022	2022\07\16 10:00	7	Qunli Bund Wetland Park	QLP	Unmanaged Area + Shrubs + Grasses	（6）	QLP6
Pieris rapae	2022	2022\07\16 10:00	7	Qunli Bund Wetland Park	QLP	Unmanaged Area + Shrubs + Grasses	（6）	QLP6
Pieris rapae	2022	2022\07\16 10:00	7	Qunli Bund Wetland Park	QLP	Unmanaged Area + Shrubs + Grasses	（6）	QLP6
Pieris rapae	2022	2022\07\16 10:00	7	Qunli Bund Wetland Park	QLP	Unmanaged Area + Shrubs + Grasses	（6）	QLP6
Pieris rapae	2022	2022\07\16 10:00	7	Qunli Bund Wetland Park	QLP	Unmanaged Area + Shrubs + Grasses	（6）	QLP6
Polygonia c-aureum	2022	2022\07\16 10:00	7	Qunli Bund Wetland Park	QLP	Unmanaged Area + Shrubs + Grasses	（6）	QLP6
Polygonia c-aureum	2022	2022\07\16 10:00	7	Qunli Bund Wetland Park	QLP	Unmanaged Area + Shrubs + Grasses	（6）	QLP6
Polygonia c-aureum	2022	2022\07\16 10:00	7	Qunli Bund Wetland Park	QLP	Unmanaged Area + Shrubs + Grasses	（6）	QLP6
Pieris rapae	2022	2022\07\16 10:00	7	Qunli Bund Wetland Park	QLP	Unmanaged Area + Shrubs + Grasses	（6）	QLP6
Pieris rapae	2022	2022\07\16 10:00	7	Qunli Bund Wetland Park	QLP	Unmanaged Area + Shrubs + Grasses	（6）	QLP6
Pieris rapae	2022	2022\07\16 10:00	7	Qunli Bund Wetland Park	QLP	Unmanaged Area + Shrubs + Grasses	（6）	QLP6
Pieris rapae	2022	2022\07\16 10:00	7	Qunli Bund Wetland Park	QLP	Unmanaged Area + Shrubs + Grasses	（6）	QLP6
Pieris rapae	2022	2022\07\16 10:00	7	Qunli Bund Wetland Park	QLP	Unmanaged Area + Shrubs + Grasses	（6）	QLP6
Pieris rapae	2022	2022\07\16 10:00	7	Qunli Bund Wetland Park	QLP	Unmanaged Area + Shrubs + Grasses	（6）	QLP6
Pieris rapae	2022	2022\07\16 10:00	7	Qunli Bund Wetland Park	QLP	Unmanaged Area + Shrubs + Grasses	（6）	QLP6
Pieris rapae	2022	2022\07\16 10:00	7	Qunli Bund Wetland Park	QLP	Unmanaged Area + Shrubs + Grasses	（6）	QLP6
Pieris rapae	2022	2022\07\16 10:00	7	Qunli Bund Wetland Park	QLP	Unmanaged Area + Shrubs + Grasses	（6）	QLP6
Pieris rapae	2022	2022\07\16 10:00	7	Qunli Bund Wetland Park	QLP	Unmanaged Area + Shrubs + Grasses	（6）	QLP6
Pieris rapae	2022	2022\07\16 10:00	7	Qunli Bund Wetland Park	QLP	Unmanaged Area + Shrubs + Grasses	（6）	QLP6
Pontia daplidice	2022	2022\07\16 10:00	7	Qunli Bund Wetland Park	QLP	Unmanaged Area + Shrubs + Grasses	（6）	QLP6
Pontia daplidice	2022	2022\07\16 10:00	7	Qunli Bund Wetland Park	QLP	Unmanaged Area + Shrubs + Grasses	（6）	QLP6
Pontia daplidice	2022	2022\07\16 10:00	7	Qunli Bund Wetland Park	QLP	Unmanaged Area + Shrubs + Grasses	（6）	QLP6
Pontia daplidice	2022	2022\07\16 10:00	7	Qunli Bund Wetland Park	QLP	Unmanaged Area + Shrubs + Grasses	（6）	QLP6
Pontia daplidice	2022	2022\07\16 10:00	7	Qunli Bund Wetland Park	QLP	Unmanaged Area + Shrubs + Grasses	（6）	QLP6
Pontia daplidice	2022	2022\07\16 10:00	7	Qunli Bund Wetland Park	QLP	Unmanaged Area + Shrubs + Grasses	（6）	QLP6
Pontia daplidice	2022	2022\07\16 10:00	7	Qunli Bund Wetland Park	QLP	Unmanaged Area + Shrubs + Grasses	（6）	QLP6
Pontia daplidice	2022	2022\07\16 10:00	7	Qunli Bund Wetland Park	QLP	Unmanaged Area + Shrubs + Grasses	（6）	QLP6
Pontia daplidice	2022	2022\07\16 10:00	7	Qunli Bund Wetland Park	QLP	Unmanaged Area + Shrubs + Grasses	（6）	QLP6
Pontia daplidice	2022	2022\07\16 10:00	7	Qunli Bund Wetland Park	QLP	Unmanaged Area + Shrubs + Grasses	（6）	QLP6
Pontia daplidice	2022	2022\07\16 10:00	7	Qunli Bund Wetland Park	QLP	Unmanaged Area + Shrubs + Grasses	（6）	QLP6
Pontia daplidice	2022		6	Qunli Bund Wetland Park	QLP	Grasses	（7）	QLP7
Pontia daplidice	2022	2022\07\16 10:00	7	Qunli Bund Wetland Park	QLP	Grasses	（7）	QLP7
Pontia daplidice	2022	2022\07\16 10:00	7	Qunli Bund Wetland Park	QLP	Grasses	（7）	QLP7
Pontia daplidice	2022	2022\07\16 10:00	7	Qunli Bund Wetland Park	QLP	Grasses	（7）	QLP7
Pontia daplidice	2022	2022\07\16 10:00	7	Qunli Bund Wetland Park	QLP	Grasses	（7）	QLP7
Pontia daplidice	2022	2022\07\16 10:00	7	Qunli Bund Wetland Park	QLP	Grasses	（7）	QLP7
Pontia daplidice	2022	2022\07\16 10:00	7	Qunli Bund Wetland Park	QLP	Grasses	（7）	QLP7
Pieris rapae	2022	2022\07\16 10:00	7	Qunli Bund Wetland Park	QLP	Grasses	（7）	QLP7
Pieris rapae	2022	2022\07\16 10:00	7	Qunli Bund Wetland Park	QLP	Grasses	（7）	QLP7
Pieris rapae	2022	2022\07\16 10:00	7	Qunli Bund Wetland Park	QLP	Grasses	（7）	QLP7
Pieris rapae	2022	2022\07\16 10:00	7	Qunli Bund Wetland Park	QLP	Grasses	（7）	QLP7
Pieris rapae	2022	2022\07\16 10:00	7	Qunli Bund Wetland Park	QLP	Grasses	（7）	QLP7
Pieris rapae	2022	2022\07\16 10:00	7	Qunli Bund Wetland Park	QLP	Grasses	（7）	QLP7
Polygonia c-aureum	2022	2022\07\16 10:00	7	Qunli Bund Wetland Park	QLP	Grasses	（7）	QLP7
Polygonia c-aureum	2022	2022\07\16 10:00	7	Qunli Bund Wetland Park	QLP	Grasses	（7）	QLP7
Polygonia c-aureum	2022	2022\07\16 10:00	7	Qunli Bund Wetland Park	QLP	Grasses	（7）	QLP7
Polygonia c-aureum	2022	2022\07\16 10:00	7	Qunli Bund Wetland Park	QLP	Grasses	（7）	QLP7
Polygonia c-aureum	2022	2022\07\16 10:00	7	Qunli Bund Wetland Park	QLP	Grasses	（7）	QLP7
Polygonia c-aureum	2022	2022\07\16 10:00	7	Qunli Bund Wetland Park	QLP	Grasses	（7）	QLP7
Polygonia c-aureum	2022	2022\07\16 10:00	7	Qunli Bund Wetland Park	QLP	Grasses	（7）	QLP7
Pieris rapae	2022	2022\07\16 10:00	7	Qunli Bund Wetland Park	QLP	Grasses	（2）	QLP2
Pieris rapae	2022	2022\07\16 10:00	7	Qunli Bund Wetland Park	QLP	Grasses	（2）	QLP2
Pieris rapae	2022	2022\07\16 10:00	7	Qunli Bund Wetland Park	QLP	Grasses	（2）	QLP2
Pieris rapae	2022	2022\07\16 10:00	7	Qunli Bund Wetland Park	QLP	Grasses	（2）	QLP2
Pieris rapae	2022	2022\07\16 10:00	7	Qunli Bund Wetland Park	QLP	Grasses	（2）	QLP2
Pieris rapae	2022	2022\07\16 10:00	7	Qunli Bund Wetland Park	QLP	Grasses	（2）	QLP2
Pieris rapae	2022	2022\07\16 10:00	7	Qunli Bund Wetland Park	QLP	Grasses	（2）	QLP2
Pieris rapae	2022	2022\07\16 10:00	7	Qunli Bund Wetland Park	QLP	Grasses	（2）	QLP2
Pieris rapae	2022	2022\07\16 10:00	7	Qunli Bund Wetland Park	QLP	Grasses	（2）	QLP2
Pieris rapae	2022	2022\07\16 10:00	7	Qunli Bund Wetland Park	QLP	Grasses	（2）	QLP2
Pieris rapae	2022	2022\07\16 10:00	7	Qunli Bund Wetland Park	QLP	Grasses	（2）	QLP2
Pieris rapae	2022	2022\07\16 10:00	7	Qunli Bund Wetland Park	QLP	Grasses	（2）	QLP2
Pieris rapae	2022	2022\07\16 10:00	7	Qunli Bund Wetland Park	QLP	Grasses	（2）	QLP2
Pieris rapae	2022	2022\07\16 10:00	7	Qunli Bund Wetland Park	QLP	Grasses	（2）	QLP2
Pieris rapae	2022	2022\07\16 10:00	7	Qunli Bund Wetland Park	QLP	Grasses	（2）	QLP2
Pieris rapae	2022	2022\07\16 10:00	7	Qunli Bund Wetland Park	QLP	Grasses	（2）	QLP2
Pieris rapae	2022	2022\07\16 10:00	7	Qunli Bund Wetland Park	QLP	Grasses	（2）	QLP2
Pieris rapae	2022	2022\07\16 10:00	7	Qunli Bund Wetland Park	QLP	Grasses	（2）	QLP2
Pieris rapae	2022	2022\07\16 10:00	7	Qunli Bund Wetland Park	QLP	Grasses	（2）	QLP2
Pieris rapae	2022	2022\07\16 10:00	7	Qunli Bund Wetland Park	QLP	Grasses	（2）	QLP2
Pieris rapae	2022	2022\07\16 10:00	7	Qunli Bund Wetland Park	QLP	Grasses	（2）	QLP2
Pieris rapae	2022	2022\07\16 10:00	7	Qunli Bund Wetland Park	QLP	Grasses	（2）	QLP2
Pieris rapae	2022	2022\07\16 10:00	7	Qunli Bund Wetland Park	QLP	Grasses	（2）	QLP2
Pieris rapae	2022	2022\07\16 10:00	7	Qunli Bund Wetland Park	QLP	Grasses	（2）	QLP2
Pieris rapae	2022	2022\07\16 10:00	7	Qunli Bund Wetland Park	QLP	Grasses	（2）	QLP2
Pontia daplidice	2022	2022\07\16 10:00	7	Qunli Bund Wetland Park	QLP	Grasses	（2）	QLP2
Pontia daplidice	2022	2022\07\16 10:00	7	Qunli Bund Wetland Park	QLP	Grasses	（2）	QLP2
Pontia daplidice	2022	2022\07\16 10:00	7	Qunli Bund Wetland Park	QLP	Grasses	（2）	QLP2
Pontia daplidice	2022	2022\07\16 10:00	7	Qunli Bund Wetland Park	QLP	Grasses	（2）	QLP2
Pontia daplidice	2022	2022\07\16 10:00	7	Qunli Bund Wetland Park	QLP	Grasses	（2）	QLP2
Pontia daplidice	2022	2022\07\16 10:00	7	Qunli Bund Wetland Park	QLP	Grasses	（2）	QLP2
Pontia daplidice	2022	2022\07\16 10:00	7	Qunli Bund Wetland Park	QLP	Grasses	（2）	QLP2
Pontia daplidice	2022	2022\07\16 10:00	7	Qunli Bund Wetland Park	QLP	Grasses	（2）	QLP2
Pontia daplidice	2022	2022\07\16 10:00	7	Qunli Bund Wetland Park	QLP	Grasses	（2）	QLP2
Pontia daplidice	2022	2022\07\16 10:00	7	Qunli Bund Wetland Park	QLP	Grasses	（2）	QLP2
Pontia daplidice	2022	2022\07\16 10:00	7	Qunli Bund Wetland Park	QLP	Grasses	（2）	QLP2
Pontia daplidice	2022	2022\07\16 10:00	7	Qunli Bund Wetland Park	QLP	Grasses	（2）	QLP2
Pontia daplidice	2022	2022\07\16 10:00	7	Qunli Bund Wetland Park	QLP	Grasses	（2）	QLP2
Pontia daplidice	2022	2022\07\16 10:00	7	Qunli Bund Wetland Park	QLP	Grasses	（2）	QLP2
Pontia daplidice	2022	2022\07\16 10:00	7	Qunli Bund Wetland Park	QLP	Grasses	（2）	QLP2
Pontia daplidice	2022	2022\07\16 10:00	7	Qunli Bund Wetland Park	QLP	Grasses	（2）	QLP2
Pontia daplidice	2022	2022\07\16 10:00	7	Qunli Bund Wetland Park	QLP	Grasses	（2）	QLP2
Polygonia c-aureum	2022	2022\07\16 10:00	7	Qunli Bund Wetland Park	QLP	Grasses	（2）	QLP2
Pieris rapae	2022	2022\07\16 10:00	7	Qunli Bund Wetland Park	QLP	Grasses	（2）	QLP2
Pieris rapae	2022	2022\07\16 10:00	7	Qunli Bund Wetland Park	QLP	Grasses	（2）	QLP2
Pieris rapae	2022	2022\07\16 10:00	7	Qunli Bund Wetland Park	QLP	Grasses	（2）	QLP2
Pieris rapae	2022	2022\07\16 10:00	7	Qunli Bund Wetland Park	QLP	Grasses	（2）	QLP2
Pieris rapae	2022	2022\07\16 10:00	7	Qunli Bund Wetland Park	QLP	Grasses	（2）	QLP2
Pieris rapae	2022	2022\07\16 10:00	7	Qunli Bund Wetland Park	QLP	Grasses	（2）	QLP2
Pieris rapae	2022	2022\07\16 10:00	7	Qunli Bund Wetland Park	QLP	Grasses	（2）	QLP2
Pieris rapae	2022	2022\07\16 10:00	7	Qunli Bund Wetland Park	QLP	Grasses	（2）	QLP2
Pieris rapae	2022	2022\07\16 10:00	7	Qunli Bund Wetland Park	QLP	Grasses	（2）	QLP2
Pieris rapae	2022	2022\07\16 10:00	7	Qunli Bund Wetland Park	QLP	Grasses	（2）	QLP2
Pieris rapae	2022	2022\07\16 10:00	7	Qunli Bund Wetland Park	QLP	Grasses	（2）	QLP2
Pieris rapae	2022	2022\07\16 10:00	7	Qunli Bund Wetland Park	QLP	Grasses	（2）	QLP2
Pieris rapae	2022	2022\07\16 10:00	7	Qunli Bund Wetland Park	QLP	Grasses	（2）	QLP2
Pieris rapae	2022	2022\07\16 10:00	7	Qunli Bund Wetland Park	QLP	Grasses	（2）	QLP2
Pieris rapae	2022	2022\07\16 10:00	7	Qunli Bund Wetland Park	QLP	Grasses	（2）	QLP2
Pieris rapae	2022	2022\07\16 10:00	7	Qunli Bund Wetland Park	QLP	Grasses	（2）	QLP2
Pieris rapae	2022	2022\07\16 10:00	7	Qunli Bund Wetland Park	QLP	Grasses	（2）	QLP2
Pieris rapae	2022	2022\07\16 10:00	7	Qunli Bund Wetland Park	QLP	Grasses	（2）	QLP2
Pieris rapae	2022	2022\07\16 10:00	7	Qunli Bund Wetland Park	QLP	Grasses	（2）	QLP2
Pontia daplidice	2022	2022\07\16 10:00	7	Qunli Bund Wetland Park	QLP	Grasses	（2）	QLP2
Pontia daplidice	2022	2022\07\16 10:00	7	Qunli Bund Wetland Park	QLP	Grasses	（2）	QLP2
Pontia daplidice	2022	2022\07\16 10:00	7	Qunli Bund Wetland Park	QLP	Grasses	（2）	QLP2
Pontia daplidice	2022	2022\07\16 10:00	7	Qunli Bund Wetland Park	QLP	Grasses	（2）	QLP2
Pontia daplidice	2022	2022\07\16 10:00	7	Qunli Bund Wetland Park	QLP	Grasses	（2）	QLP2
Pontia daplidice	2022	2022\07\16 10:00	7	Qunli Bund Wetland Park	QLP	Grasses	（2）	QLP2
Pontia daplidice	2022	2022\07\16 10:00	7	Qunli Bund Wetland Park	QLP	Grasses	（2）	QLP2
Pontia daplidice	2022	2022\07\16 10:00	7	Qunli Bund Wetland Park	QLP	Grasses	（2）	QLP2
Pontia daplidice	2022	2022\07\16 10:00	7	Qunli Bund Wetland Park	QLP	Grasses	（2）	QLP2
Pontia daplidice	2022	2022\07\16 10:00	7	Qunli Bund Wetland Park	QLP	Grasses	（2）	QLP2
Pontia daplidice	2022	2022\07\16 10:00	7	Qunli Bund Wetland Park	QLP	Grasses	（2）	QLP2
Pontia daplidice	2022	2022\07\16 10:00	7	Qunli Bund Wetland Park	QLP	Grasses	（2）	QLP2
Pontia daplidice	2022	2022\07\16 10:00	7	Qunli Bund Wetland Park	QLP	Grasses	（2）	QLP2
Pontia daplidice	2022	2022\07\16 10:00	7	Qunli Bund Wetland Park	QLP	Grasses	（2）	QLP2
Pontia daplidice	2022	2022\07\16 10:00	7	Qunli Bund Wetland Park	QLP	Grasses	（2）	QLP2
Pontia daplidice	2022	2022\07\16 10:00	7	Qunli Bund Wetland Park	QLP	Grasses	（2）	QLP2
Pontia daplidice	2022	2022\07\16 10:00	7	Qunli Bund Wetland Park	QLP	Grasses	（2）	QLP2
Pontia daplidice	2022	2022\07\16 10:00	7	Qunli Bund Wetland Park	QLP	Grasses	（2）	QLP2
Pontia daplidice	2022	2022\07\16 10:00	7	Qunli Bund Wetland Park	QLP	Grasses	（2）	QLP2
Pontia daplidice	2022	2022\07\16 10:00	7	Qunli Bund Wetland Park	QLP	Grasses	（2）	QLP2
Pontia daplidice	2022	2022\07\16 10:00	7	Qunli Bund Wetland Park	QLP	Grasses	（2）	QLP2
Pontia daplidice	2022	2022\07\16 10:00	7	Qunli Bund Wetland Park	QLP	Grasses	（2）	QLP2
Pontia daplidice	2022	2022\07\16 10:00	7	Qunli Bund Wetland Park	QLP	Grasses	（2）	QLP2
Pontia daplidice	2022	2022\07\16 10:00	7	Qunli Bund Wetland Park	QLP	Grasses	（2）	QLP2
Pontia daplidice	2022	2022\07\16 10:00	7	Qunli Bund Wetland Park	QLP	Grasses	（2）	QLP2
Pontia daplidice	2022	2022\07\16 10:00	7	Qunli Bund Wetland Park	QLP	Grasses	（2）	QLP2
Pontia daplidice	2022	2022\07\16 10:00	7	Qunli Bund Wetland Park	QLP	Grasses	（2）	QLP2
Pontia daplidice	2022	2022\07\16 10:00	7	Qunli Bund Wetland Park	QLP	Grasses	（2）	QLP2
Pontia daplidice	2022	2022\07\16 10:00	7	Qunli Bund Wetland Park	QLP	Grasses	（2）	QLP2
Pontia daplidice	2022	2022\07\16 10:00	7	Qunli Bund Wetland Park	QLP	Grasses	（2）	QLP2
Pontia daplidice	2022	2022\07\16 10:00	7	Qunli Bund Wetland Park	QLP	Grasses	（2）	QLP2
Pontia daplidice	2022	2022\07\16 10:00	7	Qunli Bund Wetland Park	QLP	Grasses	（2）	QLP2
Pontia daplidice	2022	2022\07\16 10:00	7	Qunli Bund Wetland Park	QLP	Grasses	（2）	QLP2
Pontia daplidice	2022	2022\07\16 10:00	7	Qunli Bund Wetland Park	QLP	Grasses	（2）	QLP2
Pontia daplidice	2022	2022\07\16 10:00	7	Qunli Bund Wetland Park	QLP	Grasses	（2）	QLP2
Pontia daplidice	2022	2022\07\16 10:00	7	Qunli Bund Wetland Park	QLP	Grasses	（2）	QLP2
Pieris rapae	2022	2022\07\16 10:00	7	Qunli Bund Wetland Park	QLP	Grasses	（2）	QLP2
Pieris rapae	2022	2022\07\16 10:00	7	Qunli Bund Wetland Park	QLP	Grasses	（2）	QLP2
Pieris rapae	2022	2022\07\16 10:00	7	Qunli Bund Wetland Park	QLP	Grasses	（2）	QLP2
Pieris rapae	2022	2022\07\16 10:00	7	Qunli Bund Wetland Park	QLP	Grasses	（2）	QLP2
Pieris rapae	2022	2022\07\16 10:00	7	Qunli Bund Wetland Park	QLP	Grasses	（2）	QLP2
Pieris rapae	2022	2022\07\16 10:00	7	Qunli Bund Wetland Park	QLP	Grasses	（2）	QLP2
Pieris rapae	2022	2022\07\16 10:00	7	Qunli Bund Wetland Park	QLP	Grasses	（2）	QLP2
Pieris rapae	2022	2022\07\16 10:00	7	Qunli Bund Wetland Park	QLP	Grasses	（2）	QLP2
Pieris rapae	2022	2022\07\16 10:00	7	Qunli Bund Wetland Park	QLP	Grasses	（2）	QLP2
Pieris rapae	2022	2022\07\16 10:00	7	Qunli Bund Wetland Park	QLP	Grasses	（2）	QLP2
Colias erate	2022	2022\07\16 10:00	7	Qunli Bund Wetland Park	QLP	Grasses	（2）	QLP2
Colias erate	2022	2022\07\16 10:00	7	Qunli Bund Wetland Park	QLP	Grasses	（2）	QLP2
Colias erate	2022	2022\07\16 10:00	7	Qunli Bund Wetland Park	QLP	Grasses	（2）	QLP2
Pieris rapae	2022	2022\07\16 10:00	7	Qunli Bund Wetland Park	QLP	Grasses	（2）	QLP2
Pieris rapae	2022	2022\07\16 10:00	7	Qunli Bund Wetland Park	QLP	Grasses	（2）	QLP2
Pieris rapae	2022	2022\07\16 10:00	7	Qunli Bund Wetland Park	QLP	Grasses	（2）	QLP2
Pieris rapae	2022	2022\07\16 10:00	7	Qunli Bund Wetland Park	QLP	Grasses	（2）	QLP2
Pieris rapae	2022	2022\07\16 10:00	7	Qunli Bund Wetland Park	QLP	Grasses	（2）	QLP2
Pieris rapae	2022	2022\07\16 10:00	7	Qunli Bund Wetland Park	QLP	Grasses	（2）	QLP2
Pieris rapae	2022	2022\07\16 10:00	7	Qunli Bund Wetland Park	QLP	Grasses	（2）	QLP2
Pieris rapae	2022	2022\07\16 10:00	7	Qunli Bund Wetland Park	QLP	Grasses	（2）	QLP2
Pieris rapae	2022	2022\07\16 10:00	7	Qunli Bund Wetland Park	QLP	Grasses	（2）	QLP2
Pieris rapae	2022	2022\07\16 10:00	7	Qunli Bund Wetland Park	QLP	Grasses	（2）	QLP2
Pieris rapae	2022	2022\07\16 10:00	7	Qunli Bund Wetland Park	QLP	Grasses	（2）	QLP2
Pieris rapae	2022	2022\07\16 10:00	7	Qunli Bund Wetland Park	QLP	Grasses	（2）	QLP2
Pieris rapae	2022	2022\07\16 10:00	7	Qunli Bund Wetland Park	QLP	Grasses	（2）	QLP2
Pieris rapae	2022	2022\07\16 10:00	7	Qunli Bund Wetland Park	QLP	Grasses	（2）	QLP2
Pieris rapae	2022	2022\07\16 10:00	7	Qunli Bund Wetland Park	QLP	Grasses	（2）	QLP2
Pieris rapae	2022	2022\07\16 10:00	7	Qunli Bund Wetland Park	QLP	Grasses	（2）	QLP2
Pieris rapae	2022	2022\07\16 10:00	7	Qunli Bund Wetland Park	QLP	Grasses	（2）	QLP2
Pieris rapae	2022	2022\07\16 10:00	7	Qunli Bund Wetland Park	QLP	Grasses	（2）	QLP2
Pieris rapae	2022	2022\07\16 10:00	7	Qunli Bund Wetland Park	QLP	Grasses	（2）	QLP2
Pieris rapae	2022	2022\07\16 10:00	7	Qunli Bund Wetland Park	QLP	Grasses	（2）	QLP2
Pieris rapae	2022	2022\07\16 10:00	7	Qunli Bund Wetland Park	QLP	Grasses	（2）	QLP2
Pieris rapae	2022	2022\07\16 10:00	7	Qunli Bund Wetland Park	QLP	Grasses	（2）	QLP2
Pieris rapae	2022	2022\07\16 10:00	7	Qunli Bund Wetland Park	QLP	Grasses	（2）	QLP2
Pieris rapae	2022	2022\07\16 10:00	7	Qunli Bund Wetland Park	QLP	Grasses	（2）	QLP2
Pieris rapae	2022	2022\07\16 10:00	7	Qunli Bund Wetland Park	QLP	Grasses	（2）	QLP2
Pieris rapae	2022	2022\07\16 10:00	7	Qunli Bund Wetland Park	QLP	Grasses	（2）	QLP2
Pieris rapae	2022	2022\07\16 10:00	7	Qunli Bund Wetland Park	QLP	Grasses	（2）	QLP2
Pieris rapae	2022	2022\07\16 10:00	7	Qunli Bund Wetland Park	QLP	Grasses	（2）	QLP2
Pieris rapae	2022	2022\07\16 10:00	7	Qunli Bund Wetland Park	QLP	Grasses	（2）	QLP2
Pieris rapae	2022	2022\07\16 10:00	7	Qunli Bund Wetland Park	QLP	Grasses	（2）	QLP2
Pieris rapae	2022	2022\07\16 10:00	7	Qunli Bund Wetland Park	QLP	Grasses	（2）	QLP2
Pieris rapae	2022	2022\07\16 10:00	7	Qunli Bund Wetland Park	QLP	Grasses	（2）	QLP2
Pieris rapae	2022	2022\07\16 10:00	7	Qunli Bund Wetland Park	QLP	Grasses	（2）	QLP2
Pontia daplidice	2022	2022\07\16 10:00	7	Qunli Bund Wetland Park	QLP	Grasses	（2）	QLP2
Pontia daplidice	2022	2022\07\16 10:00	7	Qunli Bund Wetland Park	QLP	Grasses	（2）	QLP2
Pontia daplidice	2022	2022\07\16 10:00	7	Qunli Bund Wetland Park	QLP	Grasses	（2）	QLP2
Pontia daplidice	2022	2022\07\16 10:00	7	Qunli Bund Wetland Park	QLP	Grasses	（2）	QLP2
Pontia daplidice	2022	2022\07\16 10:00	7	Qunli Bund Wetland Park	QLP	Grasses	（2）	QLP2
Pontia daplidice	2022	2022\07\16 10:00	7	Qunli Bund Wetland Park	QLP	Grasses	（2）	QLP2
Pontia daplidice	2022	2022\07\16 10:00	7	Qunli Bund Wetland Park	QLP	Grasses	（2）	QLP2
Pontia daplidice	2022	2022\07\16 10:00	7	Qunli Bund Wetland Park	QLP	Grasses	（2）	QLP2
Pontia daplidice	2022	2022\07\16 10:00	7	Qunli Bund Wetland Park	QLP	Grasses	（2）	QLP2
Pontia daplidice	2022	2022\07\16 10:00	7	Qunli Bund Wetland Park	QLP	Grasses	（2）	QLP2
Pontia daplidice	2022	2022\07\16 10:00	7	Qunli Bund Wetland Park	QLP	Grasses	（2）	QLP2
Pontia daplidice	2022	2022\07\16 10:00	7	Qunli Bund Wetland Park	QLP	Grasses	（2）	QLP2
Pontia daplidice	2022	2022\07\16 10:00	7	Qunli Bund Wetland Park	QLP	Grasses	（2）	QLP2
Pontia daplidice	2022	2022\07\16 10:00	7	Qunli Bund Wetland Park	QLP	Grasses	（2）	QLP2
Pontia daplidice	2022	2022\07\16 10:00	7	Qunli Bund Wetland Park	QLP	Grasses	（2）	QLP2
Pontia daplidice	2022	2022\07\16 10:00	7	Qunli Bund Wetland Park	QLP	Grasses	（2）	QLP2
Pontia daplidice	2022	2022\07\16 10:00	7	Qunli Bund Wetland Park	QLP	Grasses	（2）	QLP2
Pontia daplidice	2022	2022\07\16 10:00	7	Qunli Bund Wetland Park	QLP	Grasses	（2）	QLP2
Pontia daplidice	2022	2022\07\16 10:00	7	Qunli Bund Wetland Park	QLP	Grasses	（2）	QLP2
Pontia daplidice	2022	2022\07\16 10:00	7	Qunli Bund Wetland Park	QLP	Grasses	（2）	QLP2
Pontia daplidice	2022	2022\07\16 10:00	7	Qunli Bund Wetland Park	QLP	Grasses	（2）	QLP2
Pontia daplidice	2022	2022\07\16 10:00	7	Qunli Bund Wetland Park	QLP	Grasses	（2）	QLP2
Pontia daplidice	2022	2022\07\16 10:00	7	Qunli Bund Wetland Park	QLP	Grasses	（2）	QLP2
Pontia daplidice	2022	2022\07\16 10:00	7	Qunli Bund Wetland Park	QLP	Grasses	（2）	QLP2
Pontia daplidice	2022	2022\07\16 10:00	7	Qunli Bund Wetland Park	QLP	Grasses	（2）	QLP2
Pontia daplidice	2022	2022\07\16 10:00	7	Qunli Bund Wetland Park	QLP	Grasses	（2）	QLP2
Pontia daplidice	2022	2022\07\16 10:00	7	Qunli Bund Wetland Park	QLP	Grasses	（2）	QLP2
Pontia daplidice	2022	2022\07\16 10:00	7	Qunli Bund Wetland Park	QLP	Grasses	（2）	QLP2
Pontia daplidice	2022	2022\07\16 10:00	7	Qunli Bund Wetland Park	QLP	Grasses	（2）	QLP2
Pontia daplidice	2022	2022\07\16 10:00	7	Qunli Bund Wetland Park	QLP	Grasses	（2）	QLP2
Pontia daplidice	2022	2022\07\16 10:00	7	Qunli Bund Wetland Park	QLP	Grasses	（2）	QLP2
Pontia daplidice	2022	2022\07\16 10:00	7	Qunli Bund Wetland Park	QLP	Grasses	（2）	QLP2
Colias erate	2022	2022\07\16 10:00	7	Qunli Bund Wetland Park	QLP	Grasses	（2）	QLP2
Colias erate	2022	2022\07\16 10:00	7	Qunli Bund Wetland Park	QLP	Grasses	（2）	QLP2
Colias erate	2022	2022\07\16 10:00	7	Qunli Bund Wetland Park	QLP	Grasses	（2）	QLP2
Pieris rapae	2022	2022\07\17 11:30	7	Qunli Bund Wetland Park	QLP	Shrubs + Grasses	（8）	QLP8
Pieris rapae	2022	2022\07\17 11:30	7	Qunli Bund Wetland Park	QLP	Shrubs + Grasses	（8）	QLP8
Pieris rapae	2022	2022\07\17 11:30	7	Qunli Bund Wetland Park	QLP	Shrubs + Grasses	（8）	QLP8
Pieris rapae	2022	2022\07\17 11:30	7	Qunli Bund Wetland Park	QLP	Shrubs + Grasses	（8）	QLP8
Pieris rapae	2022	2022\07\17 11:30	7	Qunli Bund Wetland Park	QLP	Shrubs + Grasses	（8）	QLP8
Pieris rapae	2022	2022\07\17 11:30	7	Qunli Bund Wetland Park	QLP	Shrubs + Grasses	（8）	QLP8
Pieris rapae	2022	2022\07\17 11:30	7	Qunli Bund Wetland Park	QLP	Shrubs + Grasses	（8）	QLP8
Pieris rapae	2022	2022\07\17 11:30	7	Qunli Bund Wetland Park	QLP	Shrubs + Grasses	（8）	QLP8
Pieris rapae	2022	2022\07\17 11:30	7	Qunli Bund Wetland Park	QLP	Shrubs + Grasses	（8）	QLP8
Pieris rapae	2022	2022\07\17 11:30	7	Qunli Bund Wetland Park	QLP	Shrubs + Grasses	（8）	QLP8
Pieris rapae	2022	2022\07\17 11:30	7	Qunli Bund Wetland Park	QLP	Shrubs + Grasses	（8）	QLP8
Pieris rapae	2022	2022\07\17 11:30	7	Qunli Bund Wetland Park	QLP	Shrubs + Grasses	（8）	QLP8
Pieris rapae	2022	2022\07\17 11:30	7	Qunli Bund Wetland Park	QLP	Shrubs + Grasses	（8）	QLP8
Everes argiades	2022	2022\07\17 11:30	7	Qunli Bund Wetland Park	QLP	Shrubs + Grasses	（8）	QLP8
Pieris rapae	2022	2022\07\17 11:30	7	Qunli Bund Wetland Park	QLP	Shrubs + Grasses	（8）	QLP8
Pieris rapae	2022	2022\07\17 11:30	7	Qunli Bund Wetland Park	QLP	Shrubs + Grasses	（8）	QLP8
Pieris rapae	2022	2022\07\17 11:30	7	Qunli Bund Wetland Park	QLP	Shrubs + Grasses	（8）	QLP8
Pieris rapae	2022	2022\07\17 11:30	7	Qunli Bund Wetland Park	QLP	Shrubs + Grasses	（8）	QLP8
Polygonia c-aureum	2022	2022\07\17 11:30	7	Qunli Bund Wetland Park	QLP	Shrubs + Grasses	（8）	QLP8
Everes argiades	2022	2022\07\17 11:30	7	Qunli Bund Wetland Park	QLP	Shrubs + Grasses	（8）	QLP8
Everes argiades	2022	2022\07\17 11:30	7	Qunli Bund Wetland Park	QLP	Shrubs + Grasses	（8）	QLP8
Pieris rapae	2022	2022\07\17 11:30	7	Qunli Bund Wetland Park	QLP	Unmanaged Area + Grasses	（9）	QLP9
Pieris rapae	2022	2022\07\17 11:30	7	Qunli Bund Wetland Park	QLP	Unmanaged Area + Grasses	（9）	QLP9
Pieris rapae	2022	2022\07\17 11:30	7	Qunli Bund Wetland Park	QLP	Unmanaged Area + Grasses	（9）	QLP9
Pieris rapae	2022	2022\07\17 11:30	7	Qunli Bund Wetland Park	QLP	Unmanaged Area + Grasses	（9）	QLP9
Pieris rapae	2022	2022\07\17 11:30	7	Qunli Bund Wetland Park	QLP	Unmanaged Area + Grasses	（9）	QLP9
Pieris rapae	2022	2022\07\17 11:30	7	Qunli Bund Wetland Park	QLP	Unmanaged Area + Grasses	（9）	QLP9
Pieris rapae	2022	2022\07\17 11:30	7	Qunli Bund Wetland Park	QLP	Unmanaged Area + Grasses	（9）	QLP9
Pieris rapae	2022	2022\07\17 11:30	7	Qunli Bund Wetland Park	QLP	Unmanaged Area + Grasses	（9）	QLP9
Pieris rapae	2022	2022\07\17 11:30	7	Qunli Bund Wetland Park	QLP	Unmanaged Area + Grasses	（9）	QLP9
Pieris rapae	2022	2022\07\17 11:30	7	Qunli Bund Wetland Park	QLP	Unmanaged Area + Grasses	（9）	QLP9
Pieris rapae	2022	2022\07\17 11:30	7	Qunli Bund Wetland Park	QLP	Unmanaged Area + Grasses	（9）	QLP9
Pieris rapae	2022	2022\07\17 11:30	7	Qunli Bund Wetland Park	QLP	Unmanaged Area + Grasses	（9）	QLP9
Pieris rapae	2022	2022\07\17 11:30	7	Qunli Bund Wetland Park	QLP	Unmanaged Area + Grasses	（9）	QLP9
Pieris rapae	2022	2022\07\17 11:30	7	Qunli Bund Wetland Park	QLP	Unmanaged Area + Grasses	（9）	QLP9
Pieris rapae	2022	2022\07\17 11:30	7	Qunli Bund Wetland Park	QLP	Unmanaged Area + Grasses	（9）	QLP9
Pieris rapae	2022	2022\07\17 11:30	7	Qunli Bund Wetland Park	QLP	Unmanaged Area + Grasses	（9）	QLP9
Pieris rapae	2022	2022\07\17 11:30	7	Qunli Bund Wetland Park	QLP	Unmanaged Area + Grasses	（9）	QLP9
Pieris rapae	2022	2022\07\17 11:30	7	Qunli Bund Wetland Park	QLP	Unmanaged Area + Grasses	（9）	QLP9
Pieris rapae	2022	2022\07\17 11:30	7	Qunli Bund Wetland Park	QLP	Unmanaged Area + Grasses	（9）	QLP9
Pieris rapae	2022	2022\07\17 11:30	7	Qunli Bund Wetland Park	QLP	Unmanaged Area + Grasses	（9）	QLP9
Pieris rapae	2022	2022\07\17 11:30	7	Qunli Bund Wetland Park	QLP	Unmanaged Area + Grasses	（9）	QLP9
Pieris rapae	2022	2022\07\17 11:30	7	Qunli Bund Wetland Park	QLP	Unmanaged Area + Grasses	（9）	QLP9
Pontia daplidice	2022	2022\07\17 11:30	7	Qunli Bund Wetland Park	QLP	Unmanaged Area + Grasses	（9）	QLP9
Pontia daplidice	2022	2022\07\17 11:30	7	Qunli Bund Wetland Park	QLP	Unmanaged Area + Grasses	（9）	QLP9
Pontia daplidice	2022	2022\07\17 11:30	7	Qunli Bund Wetland Park	QLP	Unmanaged Area + Grasses	（9）	QLP9
Pontia daplidice	2022	2022\07\17 11:30	7	Qunli Bund Wetland Park	QLP	Unmanaged Area + Grasses	（9）	QLP9
Pontia daplidice	2022	2022\07\17 11:30	7	Qunli Bund Wetland Park	QLP	Unmanaged Area + Grasses	（9）	QLP9
Pontia daplidice	2022	2022\07\17 11:30	7	Qunli Bund Wetland Park	QLP	Unmanaged Area + Grasses	（9）	QLP9
Pontia daplidice	2022	2022\07\17 11:30	7	Qunli Bund Wetland Park	QLP	Unmanaged Area + Grasses	（9）	QLP9
Polygonia c-aureum	2022	2022\07\17 11:30	7	Qunli Bund Wetland Park	QLP	Unmanaged Area + Grasses	（9）	QLP9
Polygonia c-aureum	2022	2022\07\17 11:30	7	Qunli Bund Wetland Park	QLP	Unmanaged Area + Grasses	（9）	QLP9
Polygonia c-aureum	2022	2022\07\17 11:30	7	Qunli Bund Wetland Park	QLP	Unmanaged Area + Grasses	（9）	QLP9
Polygonia c-aureum	2022	2022\07\17 11:30	7	Qunli Bund Wetland Park	QLP	Unmanaged Area + Grasses	（9）	QLP9
Pontia daplidice	2022	2022\07\17 11:30	7	Qunli Bund Wetland Park	QLP	Unmanaged Area + Grasses	（9）	QLP9
Pontia daplidice	2022	2022\07\17 11:30	7	Qunli Bund Wetland Park	QLP	Unmanaged Area + Grasses	（9）	QLP9
Pontia daplidice	2022	2022\07\17 11:30	7	Qunli Bund Wetland Park	QLP	Unmanaged Area + Grasses	（9）	QLP9
Pontia daplidice	2022	2022\07\17 11:30	7	Qunli Bund Wetland Park	QLP	Unmanaged Area + Grasses	（9）	QLP9
Pontia daplidice	2022	2022\07\17 11:30	7	Qunli Bund Wetland Park	QLP	Unmanaged Area + Grasses	（9）	QLP9
Pontia daplidice	2022	2022\07\17 11:30	7	Qunli Bund Wetland Park	QLP	Unmanaged Area + Grasses	（9）	QLP9
Pontia daplidice	2022	2022\07\17 11:30	7	Qunli Bund Wetland Park	QLP	Unmanaged Area + Grasses	（9）	QLP9
Pontia daplidice	2022	2022\07\17 11:30	7	Qunli Bund Wetland Park	QLP	Unmanaged Area + Grasses	（9）	QLP9
Pontia daplidice	2022	2022\07\17 11:30	7	Qunli Bund Wetland Park	QLP	Unmanaged Area + Grasses	（9）	QLP9
Pontia daplidice	2022	2022\07\17 11:30	7	Qunli Bund Wetland Park	QLP	Unmanaged Area + Grasses	（9）	QLP9
Pontia daplidice	2022	2022\07\17 11:30	7	Qunli Bund Wetland Park	QLP	Unmanaged Area + Grasses	（9）	QLP9
Pieris rapae	2022	2022\07\17 11:30	7	Qunli Bund Wetland Park	QLP	Unmanaged Area + Grasses	（9）	QLP9
Pieris rapae	2022	2022\07\17 11:30	7	Qunli Bund Wetland Park	QLP	Unmanaged Area + Grasses	（9）	QLP9
Pieris rapae	2022	2022\07\17 11:30	7	Qunli Bund Wetland Park	QLP	Unmanaged Area + Grasses	（9）	QLP9
Pieris rapae	2022	2022\07\17 11:30	7	Qunli Bund Wetland Park	QLP	Unmanaged Area + Grasses	（9）	QLP9
Pieris rapae	2022	2022\07\17 11:30	7	Qunli Bund Wetland Park	QLP	Unmanaged Area + Grasses	（9）	QLP9
Pieris rapae	2022	2022\07\17 11:30	7	Qunli Bund Wetland Park	QLP	Unmanaged Area + Grasses	（9）	QLP9
Pieris rapae	2022	2022\07\17 11:30	7	Qunli Bund Wetland Park	QLP	Unmanaged Area + Grasses	（9）	QLP9
Pieris rapae	2022	2022\07\17 11:30	7	Qunli Bund Wetland Park	QLP	Unmanaged Area + Grasses	（9）	QLP9
Pieris rapae	2022	2022\07\17 11:30	7	Qunli Bund Wetland Park	QLP	Unmanaged Area + Grasses	（9）	QLP9
Pieris rapae	2022	2022\07\17 11:30	7	Qunli Bund Wetland Park	QLP	Unmanaged Area + Grasses	（9）	QLP9
Pieris rapae	2022	2022\07\17 11:30	7	Qunli Bund Wetland Park	QLP	Unmanaged Area + Grasses	（9）	QLP9
Pieris rapae	2022	2022\07\17 11:30	7	Qunli Bund Wetland Park	QLP	Unmanaged Area + Grasses	（9）	QLP9
Pieris rapae	2022	2022\07\17 11:30	7	Qunli Bund Wetland Park	QLP	Unmanaged Area + Grasses	（9）	QLP9
Pieris rapae	2022	2022\07\17 11:30	7	Qunli Bund Wetland Park	QLP	Unmanaged Area + Grasses	（9）	QLP9
Pieris rapae	2022	2022\07\17 11:30	7	Qunli Bund Wetland Park	QLP	Unmanaged Area + Grasses	（9）	QLP9
Pieris rapae	2022	2022\07\17 11:30	7	Qunli Bund Wetland Park	QLP	Unmanaged Area + Grasses	（9）	QLP9
Pontia daplidice	2022	2022\07\17 11:30	7	Qunli Bund Wetland Park	QLP	Unmanaged Area + Grasses	（9）	QLP9
Pontia daplidice	2022	2022\07\17 11:30	7	Qunli Bund Wetland Park	QLP	Unmanaged Area + Grasses	（9）	QLP9
Pontia daplidice	2022	2022\07\17 11:30	7	Qunli Bund Wetland Park	QLP	Unmanaged Area + Grasses	（9）	QLP9
Pontia daplidice	2022	2022\07\17 11:30	7	Qunli Bund Wetland Park	QLP	Unmanaged Area + Grasses	（9）	QLP9
Pontia daplidice	2022	2022\07\17 11:30	7	Qunli Bund Wetland Park	QLP	Unmanaged Area + Grasses	（9）	QLP9
Pontia daplidice	2022	2022\07\17 11:30	7	Qunli Bund Wetland Park	QLP	Unmanaged Area + Grasses	（9）	QLP9
Pontia daplidice	2022	2022\07\17 11:30	7	Qunli Bund Wetland Park	QLP	Unmanaged Area + Grasses	（9）	QLP9
Pontia daplidice	2022	2022\07\17 11:30	7	Qunli Bund Wetland Park	QLP	Unmanaged Area + Grasses	（9）	QLP9
Pontia daplidice	2022	2022\07\17 11:30	7	Qunli Bund Wetland Park	QLP	Unmanaged Area + Grasses	（9）	QLP9
Pontia daplidice	2022	2022\07\17 11:30	7	Qunli Bund Wetland Park	QLP	Unmanaged Area + Grasses	（9）	QLP9
Pontia daplidice	2022	2022\07\17 11:30	7	Qunli Bund Wetland Park	QLP	Unmanaged Area + Grasses	（9）	QLP9
Pieris rapae	2022	2022\07\17 11:30	7	Qunli Bund Wetland Park	QLP	Unmanaged Area + Grasses	（9）	QLP9
Pieris rapae	2022	2022\07\17 11:30	7	Qunli Bund Wetland Park	QLP	Unmanaged Area + Grasses	（9）	QLP9
Pieris rapae	2022	2022\07\17 11:30	7	Qunli Bund Wetland Park	QLP	Unmanaged Area + Grasses	（9）	QLP9
Pieris rapae	2022	2022\07\17 11:30	7	Qunli Bund Wetland Park	QLP	Unmanaged Area + Grasses	（9）	QLP9
Pieris rapae	2022	2022\07\17 11:30	7	Qunli Bund Wetland Park	QLP	Unmanaged Area + Grasses	（9）	QLP9
Pieris rapae	2022	2022\07\17 11:30	7	Qunli Bund Wetland Park	QLP	Unmanaged Area + Grasses	（9）	QLP9
Pieris rapae	2022	2022\07\17 11:30	7	Qunli Bund Wetland Park	QLP	Unmanaged Area + Grasses	（9）	QLP9
Pieris rapae	2022	2022\07\17 11:30	7	Qunli Bund Wetland Park	QLP	Unmanaged Area + Grasses	（9）	QLP9
Pieris rapae	2022	2022\07\17 11:30	7	Qunli Bund Wetland Park	QLP	Unmanaged Area + Grasses	（9）	QLP9
Pieris rapae	2022	2022\07\17 11:30	7	Qunli Bund Wetland Park	QLP	Unmanaged Area + Grasses	（9）	QLP9
Pieris rapae	2022	2022\07\17 11:30	7	Qunli Bund Wetland Park	QLP	Unmanaged Area + Grasses	（9）	QLP9
Polygonia c-aureum	2022	2022\07\17 11:30	7	Qunli Bund Wetland Park	QLP	Unmanaged Area + Grasses	（9）	QLP9
Polygonia c-aureum	2022	2022\07\17 11:30	7	Qunli Bund Wetland Park	QLP	Unmanaged Area + Grasses	（9）	QLP9
Everes argiades	2022	2022\07\17 11:30	7	Qunli Bund Wetland Park	QLP	Unmanaged Area + Grasses	（9）	QLP9
Everes argiades	2022	2022\07\17 11:30	7	Qunli Bund Wetland Park	QLP	Unmanaged Area + Grasses	（9）	QLP9
Polygonia c-aureum	2022	2022\07\17 11:30	7	Qunli Bund Wetland Park	QLP	Unmanaged Area + Grasses	（9）	QLP9
Everes argiades	2022	2022\07\17 11:30	7	Qunli Bund Wetland Park	QLP	Unmanaged Area + Grasses	（9）	QLP9
Everes argiades	2022	2022\07\17 11:30	7	Qunli Bund Wetland Park	QLP	Unmanaged Area + Grasses	（9）	QLP9
Colias erate	2022	2022\07\17 11:30	7	Qunli Bund Wetland Park	QLP	Unmanaged Area + Grasses	（9）	QLP9
Everes argiades	2022	2022\07\17 11:30	7	Qunli Bund Wetland Park	QLP	Unmanaged Area + Grasses	（9）	QLP9
Plebejus argyrognomon	2022	2022\07\17 11:30	7	Qunli Bund Wetland Park	QLP	Unmanaged Area + Grasses	（10）	QLP10
Pieris rapae	2022	2022\07\17 11:30	7	Qunli Bund Wetland Park	QLP	Unmanaged Area + Grasses	（10）	QLP10
Pieris rapae	2022	2022\07\17 11:30	7	Qunli Bund Wetland Park	QLP	Unmanaged Area + Grasses	（10）	QLP10
Colias erate	2022	2022\07\17 11:30	7	Qunli Bund Wetland Park	QLP	Unmanaged Area + Grasses	（10）	QLP10
Everes argiades	2022	2022\07\17 11:30	7	Qunli Bund Wetland Park	QLP	Unmanaged Area + Grasses	（10）	QLP10
Everes argiades	2022	2022\07\17 11:30	7	Qunli Bund Wetland Park	QLP	Unmanaged Area + Grasses	（10）	QLP10
Pieris rapae	2022	2022\07\17 11:30	7	Qunli Bund Wetland Park	QLP	Unmanaged Area + Grasses	（10）	QLP10
Pieris rapae	2022	2022\07\17 11:30	7	Qunli Bund Wetland Park	QLP	Unmanaged Area + Grasses	（10）	QLP10
Pieris rapae	2022	2022\07\17 11:30	7	Qunli Bund Wetland Park	QLP	Unmanaged Area + Grasses	（10）	QLP10
Polygonia c-aureum	2022	2022\07\17 11:30	7	Qunli Bund Wetland Park	QLP	Unmanaged Area + Grasses	（10）	QLP10
Colias erate	2022	2022\07\17 11:30	7	Qunli Bund Wetland Park	QLP	Unmanaged Area + Grasses	（10）	QLP10
[truncated: 10,886 more rows]

## Sheet: Sheet2
Familia	Subfamilia	Species Name (Latin)	Number of Individuals	Relative Abundance (%)
Lycaenidae	Lycaeninae	Lycaena dispar	13	0.1
Lycaenidae	Polyommatinae	Celastrina argiolus	60	0.465
Lycaenidae	Polyommatinae	Everes argiades	1845	14.323
Lycaenidae	Polyommatinae	Plebejus argus	42	0.325
Lycaenidae	Polyommatinae	Plebejus argyrognomon	12	0.093
Lycaenidae	Polyommatinae	Polyommatus icarus	3	0.023
Lycaenidae	Polyommatinae	Polyommatus eros	90	0.697
Lycaenidae	Polyommatinae	Tongeia filicaudis	2	0.015
Lycaenidae	Polyommatinae	Tongeia. sp. Incer	4	0.031
Lycaenidae	Polyommatinae	Tongeia fischeri	351	2.721
Lycaenidae	Theclinae	Satyrium iyonis	4	0.031
Lycaenidae	Theclinae	Satyrium w-album	38	0.294
Pieridae	Coliadinae	Colias erate	1695	13.144
Pieridae	Dismorphiinae	Leptidea amurensis	107	0.829
Pieridae	Pierinae	Anthocharis scolymus	42	0.325
Pieridae	Pierinae	Aporia crataegi	193	1.527
Pieridae	Pierinae	Pieris napi	122	0.868
Pieridae	Pierinae	Pieris rapae	3760	29.352
Pieridae	Pierinae	Pieris melete	981	7.607
Pieridae	Pierinae	Pontia daplidice	884	6.87
Nymphalidae	Apaturinae	Apatura ilia	29	0.224
Nymphalidae	Apaturinae	Mimathyma nycteis	2	0.015
Nymphalidae	Heliconiinae	Argynnis paphia	117	0.907
Nymphalidae	Heliconiinae	Argyronome laodice	2	0.015
Nymphalidae	Heliconiinae	Clossiana selenis	7	0.054
Nymphalidae	Heliconiinae	Fabriciana adippe	2	0.015
Nymphalidae	Nymphalinae	Aglais io	2	0.015
Nymphalidae	Nymphalinae	Aglais urticae	1	0.007
Nymphalidae	Nymphalinae	Araschnia burejana	56	0.434
Nymphalidae	Nymphalinae	Polygonia c-album	402	3.117
Nymphalidae	Nymphalinae	Polygonia c-aureum	1441	11.198
Nymphalidae	Nymphalinae	Vanessa cardui	119	0.922
Nymphalidae	Nymphalinae	Vanessa indica	242	1.876
Nymphalidae	Satyrinae	Coenonympha oedippus	147	1.139
Nymphalidae	Satyrinae	Coenonympha amaryllis	2	0.015
Papilionidae	Papilioninae	Papilio maackii	26	0.093
Papilionidae	Papilioninae	Papilio xuthus	2	0.201
Hesperiidae	Hesperiinae	Ochlodes venata	12	0.093
